# Supplementary material for: Chitin perception in plasmodesmata characterizes submembrane immune-signaling specificity in plants
Source: Proc Natl Acad Sci U S A. 2020 Apr 13;117(17):9621–9. doi: 10.1073/pnas.1907799117 (PMC7196898; doi:10.1073/pnas.1907799117)
Supplement: Supplementary File [file pnas.1907799117.sd01.xlsx]

## Sheet: Figure 1A
Normalised data for #cells showing GFP in different genotypes and treatments
col0-control	col0-chitin	lym2-control	lym2-chitin	lyk3-control	lyk3-chitin	lyk4-control	lyk4-chitin	lyk5-control	lyk5-chitin
0.168896	0.253344	0.48725	0.139214	0.31639	0.738243	0.632133	0.1724	0.265888	1.11673
0.422241	0.168896	0.556857	0.626465	0.421853	1.89834	0.5172	0.574666	0.69131	0.0531777
0.337793	0.337793	0.626465	0.835286	0.105463	0.210927	1.14933	0.5172	0.265888	2.393
0.506689	0.168896	2.01861	0.835286	0.843707	0.843707	0.632133	0.5172	0.478599	1.59533
2.1112	0.422241	0.696072	0.278429	3.69122	1.79288	0.229866	0.0574666	2.02075	0.638132
0.253344	0.168896	0.626465	0.417643	1.05463	1.58195	1.5516	3.16066	1.01038	1.11673
0.253344	0.675585	0.48725	0.556857	1.26556	0.31639	1.3792	0.1724	0.319066	0.638132
2.1112	0.337793	0.626465	0.348036	0.843707	0.63278	0.5172	1.0344	0.904021	1.48898
2.19565	0.422241	0.626465	0.556857	0.94917	2.0038	0.861999	0.0574666	0.904021	0.638132
2.19565	0.0844482	0.765679	1.25293	1.1601	2.63658	0.459733	0.689599	0.744488	0.957198
0.0844482	0.253344	0.696072	1.18332	2.53112	1.05463	0.0574666	1.5516	0.265888	0.850843
1.09783	0.591137	0.696072	0.835286	0.843707	0.105463	0.459733	0.919466	0.797665	0.957198
0.591137	1.26672	0.765679	0.278429	0.210927	0.210927	0.287333	2.35613	0.531777	2.23346
0.92893	0.591137	0.48725	0.9745	0.105463	0.105463	0.976932	0.1724	0.159533	0.797665
1.01338	0.506689	0.556857	0.835286	0.210927	0.421853	1.724	0.0574666	0.0531777	3.45655
1.18227	0.253344	0.835286	0.9745	1.68741	2.10927	0.459733	0.632133	0.319066	1.86122
1.94231	0.422241	0.765679	1.18332	1.89834	1.26556	0.5172	0.0574666	0.0531777	1.06355
0.844482	0.506689	0.139214	0.696072	1.05463	0.31639	0.804533	0.402266	0.957198	2.393
1.52007	0.591137	0.904893	0.417643	2.95297	0.843707	1.724	1.8964	0.478599	0.0531777
2.19565	0.591137	1.39214	0.696072	1.58195	1.05463	0.0574666	0.287333	1.70169	0.0531777
2.95569	0.337793	0.626465	0.348036	1.05463	1.58195	1.14933	2.98826	1.70169	0.319066
3.29348	0.253344	0.626465	2.71468	1.37102	1.68741	0.5172	0.3448	1.22309	0.0531777
1.09783	2.19565	0.139214	0.0696072	1.68741	1.79288	0.976932	0.976932	1.06355	0.425422
0.760033	0.253344	0.208822	0.0696072	0.210927	1.47649	1.14933	1.0344	1.75486	0.0531777
2.36455	0.337793	0.417643	2.08822	0.105463	0.105463	1.14933	3.56293	2.65888	3.82879
1.52007	0.760033	0.417643	0.765679	0.105463	0.843707	0.459733	1.3792	1.48898	0.372244
5.23579	0.760033	0.417643	0.139214	0.421853	0.527317	1.5516	1.09187	1.48898	0.797665
0.844482	0.92893	0.696072	0.139214	0.738243	1.37102	0.574666	0.5172	0.797665	0.797665
1.01338	0.168896	0.48725	1.80979	0.843707	0.63278	0.459733	2.4136	1.9144	1.70169
0.760033	0.506689	0.208822	0.904893	1.05463	0.31639	0.0574666	1.3792	4.30739	2.23346
1.01338	0.506689	0.626465	2.29704	1.1601	0.210927	1.43667	0.689599	0.584955	0.0531777
0.422241	0.591137	1.949	2.08822	1.1601	0.738243	0.0574666	0.861999	0.638132	0.904021
0.760033	0.92893	0.904893	0.278429	1.68741	0.843707	0.229866	0.747066	3.29702	0.425422
0.92893	0.675585	0.417643	0.0696072	1.1601	0.94917	3.448	0.632133	0.106355	0.265888
0.675585	0.675585	1.32254	2.71468	1.47649	1.58195	0.114933	0.5172	1.27626	0.957198
0.0844482	2.02676	1.32254	0.417643	0.527317	1.05463	1.14933	0.287333	2.49935	1.32944
0.844482	1.68896	1.80979	0.0696072	0.63278	2.0038	1.724	1.66653	1.32944	0.69131
1.18227	1.26672	0.765679	0.208822	1.89834	1.26556	0.402266	0.632133	0.0531777	0.69131
0.844482	0.591137	1.87939	0.348036	1.79288	0.31639	0.3448	0.459733	0.159533	0.0531777
0.844482	0.844482	2.01861	7.09993	1.1601	0.843707	0.229866	0.287333	0.850843	1.11673
0.92893	0.844482	0.348036	2.36664	1.26556	1.05463	0.5172	0.976932	0.797665	3.50973
0.506689	0.760033	0.48725	0.0696072	1.68741	1.58195	0.574666	1.09187	0.159533	0.212711
1.26672	0.675585	0.48725	0.0696072	1.05463	1.68741	0.459733	0.574666	0.265888	0.159533
1.26672	0.168896	0.765679	1.74018	1.58195	1.79288	0.574666	0.5172	0.797665	1.4358
1.43562	1.09783	1.04411	0.208822	1.47649	1.47649	0.5172	2.81586	0.159533	2.28664
0.0844482	0.422241	1.18332	0.278429	0.843707	0.105463	1.724	0.114933	0.638132	1.54215
3.20903	0.168896	0.348036	2.50586	0.210927	0.843707	1.43667	0.574666	2.23346	1.70169
2.36455	1.01338	2.01861	2.71468	0.94917	0.527317	0.976932	0.459733	0.106355	0.850843
0.0844482	0.591137	0.835286	0.696072	0.210927	1.37102	0.804533	1.43667	0.265888	0.372244
1.52007	1.01338	0.904893	0.417643	0.421853	0.63278	0.861999	0.3448	0.0531777	0.212711
0.506689	0.0844482	0.626465	0.208822	0.738243	0.31639	0.804533	0.976932	0.372244	0.904021
0.92893	0.422241	1.32254	0.208822	0.210927	0.210927	0.0574666	0.919466	0.0531777	1.27626
1.18227	0.844482	1.11371	0.556857	0.94917	0.738243	1.14933	1.49413	2.81842	0.638132
1.85786	0.591137	2.08822	0.417643	1.89834	0.843707	0.0574666	1.83893	0.106355	0.638132
1.09783	0.760033	0.835286	2.43625	1.05463	0.94917	1.43667	2.12626	0.0531777	0.372244
0.253344	0.337793	1.46175	1.74018	0.94917	1.58195	0.804533	1.26427	0.69131	1.06355
0.844482	2.70234	1.80979	0.765679	1.47649	1.05463	0.747066	0.689599	0.904021	1.9144
0.675585	0.422241	0.348036	1.18332	1.89834	2.0038	1.0344	0.861999	1.32944	0.159533
0.844482	0.675585	0.417643	0.904893	0.63278	1.58195	0.459733	0.747066	0.531777	0.106355
0.422241	2.449	0.417643	2.08822	0.31639	0.210927	0.976932	0.632133	0.0531777	1.38262
0.844482	1.09783	0.48725	0.208822	1.68741	0.63278	1.14933	0.976932	2.28664	2.23346
1.26672	1.09783	1.25293	0.417643	0.738243	0.94917	0.976932	1.26427	2.393	1.48898
0.844482	0.591137	0.765679	1.87939	0.843707	1.89834	0.804533	1.0344	0.797665	1.64851
1.43562	0.0844482	0.278429	0.626465	1.68741	2.53112	0.3448	1.09187	1.01038	0.797665
2.02676	2.95569	1.53136	1.32254	1.05463	0.31639	2.87333	0.919466	1.59533	0.319066
0.506689	0.0844482	0.696072	0.278429	0.63278	0.210927	1.32173	0.861999	0.319066	0.159533
0.591137	0.422241	0.904893	0.0696072	1.05463	0.527317	0.804533	0.689599	1.75486	0.850843
0.0844482	0.0844482	2.71468	1.11371	0.94917	0.94917	2.98826	0.0574666	0.638132	0.744488
0.844482	1.35117	0.9745	0.556857	1.79288	1.05463	5.63173	0.861999	2.393	0.265888
1.26672	0.337793	2.50586	0.208822	2.63658	1.47649	1.5516	1.0344	0.69131	0.106355
0.0844482	0.760033	2.78429	0.0696072	2.10927	1.79288	0.5172	0.574666	0.69131	0.797665
0.253344	0.675585	1.25293	0.208822	0.94917	0.210927	0.3448	0.5172	0.265888	1.16991
0.506689	0.506689	0.348036	0.208822	0.31639	0.31639	0.976932	0.5172	0.478599	0.531777
2.19565	0.0844482	0.0696072	0.696072	0.105463	0.527317	3.90773	0.402266	1.32944	0.531777
2.70234	3.63127	0.348036	0.904893	0.210927	0.63278	1.8964	0.747066	3.50973	0.159533
0.253344	0.0844482	1.60096	0.0696072	0.527317	0.527317	1.32173	0.632133	0.319066	0.957198
2.78679	0.168896	2.71468	0.0696072	0.843707	0.63278	0.402266	0.919466	0.0531777	3.35019
0.675585	2.449	0.417643	1.80979	1.79288	0.843707	0.114933	0.976932	0.265888	0.0531777
1.01338	0.0844482	1.74018	1.80979	1.05463	0.527317	0.574666	1.26427	0.319066	0.0531777
1.01338	1.26672	0.0696072	0.696072	1.05463	0.94917	0.689599	1.09187	2.97795	1.27626
1.09783	0.253344	0.904893	0.0696072	1.68741	1.05463	1.14933	1.32173	0.212711	2.12711
0.168896	0.675585	7.65679	0.417643	1.37102	1.58195	0.574666	2.0688	1.9144	1.38262
0.168896	1.26672	1.25293	0.417643	1.05463	2.10927	0.3448	0.976932	2.18029	1.54215
0.0844482	0.844482	0.0696072	0.835286	1.58195	0.31639	4.1376	0.689599	1.01038	0.69131
2.95569	1.09783	0.417643	0.348036	1.26556	0.210927	1.2068		0.265888
0.337793	0.675585	2.29704	0.835286	1.05463	0.527317	1.5516		0.159533
0.0844482	0.506689	3.27154	0.696072	0.94917	0.843707	0.861999		0.531777
0.168896	3.12458	1.53136	0.139214	0.94917	0.63278	1.3792		1.9144
1.26672	0.675585	0.696072	1.53136	1.1601	0.31639	0.574666		2.02075
0.0844482	0.422241	1.39214	0.0696072	1.05463	0.105463	0.1724		0.425422
0.253344	0.0844482	0.626465	0.48725	0.843707	0.421853	0.574666		0.638132
2.36455	0.253344	2.08822	0.626465	1.68741	1.26556	0.3448		1.22309
0.675585	0.337793	1.60096	1.18332	1.26556	0.527317	0.0574666		0.0531777
0.0844482	0.760033	0.0696072	0.9745	1.05463	0.63278	0.689599		1.38262
0.675585	0.506689	0.556857	0.278429	1.47649	0.31639	2.18373		0.265888
2.1112	0.506689	0.348036	0.348036	1.58195	1.47649	3.50546		2.02075
1.18227	0.422241	0.0696072	0.139214	1.05463	0.63278	3.1032		0.319066
1.26672	0.0844482	1.39214	2.22743	1.68741	0.527317	3.04573		1.01038
1.09783	0.591137	0.278429	0.139214	1.26556	0.738243	0.689599		0.106355
0.844482	0.253344	0.0696072	0.0696072	1.05463	0.63278	4.6548		0.106355
0.506689	0.591137	0.0696072	0.904893	0.94917	0.105463	0.459733		0.957198
0.844482	2.53344		0.0696072	0.843707	0.31639	0.0574666		3.13748
0.92893	0.0844482		1.04411	1.58195	0.421853	0.0574666		0.0531777
0.844482	0.0844482		0.0696072	1.47649	0.738243	0.689599		0.638132
1.26672	0.760033		0.417643	1.26556	0.63278	1.32173		0.850843
0.253344	0.253344		0.626465	1.1601	0.210927	0.861999		1.27626
0.506689	0.591137		0.765679	0.94917	0.105463	0.0574666		0.478599
1.26672	0.253344		0.9745	0.63278	0.105463	2.12626		0.159533
0.844482	0.168896		1.11371	3.37483	0.210927	1.8964		1.16991
1.01338	0.675585		0.139214	0.210927	0.527317	2.87333		2.33982
0.0844482	0.0844482		0.139214	0.210927	0.421853	0.3448		0.744488
0.168896	0.0844482		0.0696072	0.105463	0.738243	0.919466		0.957198
4.47575	2.449		1.04411	1.05463	0.738243	1.2068		1.54215
1.09783	2.1112		1.53136	0.94917	0.63278	0.574666		0.265888
1.68896	7.17809		2.01861	0.843707	0.31639	0.287333		1.70169
1.26672	1.85786		0.765679	0.738243	0.527317	0.804533		0.584955
1.26672	0.675585		1.32254	0.63278	0.527317	0.632133		1.16991
0.168896	0.92893		1.60096	0.31639	0.843707	0.5172		0.69131
0.0844482	0.591137		0.139214	1.1601	2.0038	0.402266		0.531777
0.0844482	0.675585		0.0696072	0.94917	2.32019	0.287333		1.22309
0.0844482	0.506689		1.11371	2.10927	0.63278	0.459733		4.25422
1.26672	0.168896		1.18332	0.105463	0.31639	0.5172		0.957198
1.01338	0.253344		1.74018	1.37102	1.47649	0.5172		0.957198
0.92893	0.0844482		1.11371	2.63658	0.738243	0.574666
1.18227	0.0844482		1.53136	2.42566	1.05463	0.919466
0.168896	0.337793		1.25293	1.79288	1.68741	1.32173
0.422241	0.844482		1.18332	1.79288	0.527317	1.83893
1.18227	0.675585		0.139214	1.05463	0.31639	1.09187
0.675585	0.591137		0.208822	0.738243	0.105463	0.574666
1.18227	0.0844482		1.04411	0.421853	0.210927	0.861999
0.168896	0.422241		1.32254	1.05463	0.738243	0.976932
0.168896	0.844482		1.53136	1.05463	0.843707	1.0344
2.19565	0.675585		1.18332	0.63278	0.527317	0.114933
2.70234	1.35117			0.105463	0.421853	0.0574666
1.43562	0.675585			3.05844	0.421853	0.919466
0.0844482	1.26672			1.05463	2.63658	0.1724
0.0844482	0.760033			0.210927	0.105463	0.574666
1.26672	0.591137			0.105463	0.105463	0.459733
1.85786	1.68896			0.738243	0.105463	1.09187
1.94231	1.52007			2.53112	0.210927	1.49413
0.168896	0.506689			0.738243	0.63278	1.78146
1.26672	0.0844482			1.05463	0.94917	0.114933
0.844482	0.0844482			1.68741	0.843707
0.92893	0.844482			1.05463	0.527317
0.92893	0.92893			1.1601	1.58195
1.85786	0.591137			1.26556	0.63278
0.506689	0.591137			1.47649	0.31639
1.26672	0.337793			2.10927	0.421853
0.760033	0.168896			2.74205	1.79288
1.01338	0.760033			1.1601	1.05463
0.253344	0.760033			0.105463	0.94917
1.94231	0.168896			0.527317	0.210927
0.168896	0.168896			1.26556	0.210927
2.02676	0.0844482			1.05463	1.37102
1.01338	0.0844482			2.63658	0.31639
1.85786	0.760033			0.527317	0.210927
1.26672	0.337793			0.31639	0.105463
1.09783	0.337793			0.210927	0.527317
0.168896	0.253344			0.105463	0.31639
0.0844482	0.253344			0.105463	1.26556
0.0844482	0.253344			0.105463	0.31639
0.0844482	0.253344			1.05463	0.210927
0.253344	0.0844482			1.68741	0.105463
0.0844482	1.26672			0.105463	1.79288
2.19565	0.92893			0.738243	1.89834
2.1112	1.01338			0.31639	0.210927
1.18227	0.675585			0.105463	1.89834
1.09783	0.506689			1.47649	0.63278
1.60452	0.422241			1.47649	1.37102
1.43562	0.168896			0.210927	0.31639
1.43562	0.337793			1.26556	1.1601
0.422241	0.506689			0.738243	1.05463
1.18227	0.506689			0.210927	0.63278
0.0844482	0.92893			0.527317	0.31639
1.68896	0.844482			0.31639	0.210927
2.19565	0.760033			0.210927	0.210927
2.95569	0.0844482			0.421853	0.105463
0.422241	0.0844482			0.527317	0.527317
4.3913	0.168896			0.421853	0.63278
1.94231	0.168896			1.05463	0.63278
0.506689	0.0844482			1.1601	0.105463
1.26672	1.26672			0.105463	0.105463
0.253344	0.92893			0.105463	0.31639
0.0844482	1.01338			0.105463	0.105463
1.60452	0.591137			0.105463	0.843707
0.0844482	0.422241			0.210927	0.63278
1.94231	0.337793			1.05463	1.26556
1.52007	0.337793			0.105463	0.31639
0.844482	0.92893			0.210927	0.527317
0.760033	0.844482			1.05463	0.843707
0.760033	0.168896			1.47649	0.105463
0.168896	0.168896			0.527317	0.94917
1.01338	0.0844482			0.210927	0.63278
0.844482	0.0844482			2.32019	0.738243
1.18227	0.0844482			0.210927	0.105463
0.844482	0.0844482			0.31639	0.31639
0.760033	1.26672			0.738243	0.94917
0.675585	0.92893			0.210927	0.63278
0.675585	0.760033			0.105463	0.31639
0.675585	0.337793			0.31639	0.31639
0.675585	0.253344			1.47649	0.31639
1.01338	0.168896			0.63278	0.105463
0.0844482	0.168896			1.05463	0.63278
1.01338	1.01338			0.527317	0.527317
1.68896	0.760033			0.105463	0.105463
1.09783	0.675585			1.05463	0.31639
2.19565	0.506689			1.58195	1.58195
1.26672	0.337793			0.210927	0.210927
1.52007	0.0844482			0.63278	0.105463
1.26672	0.168896			1.47649	0.421853
0.844482	1.01338			1.79288	0.105463
0.844482	0.168896			0.105463	0.105463
0.591137	1.85786			0.210927	0.210927
0.253344	0.253344			1.47649	0.31639
2.02676	0.422241			1.05463	0.31639
1.01338	0.422241			1.26556	3.90214
2.70234	0.337793			0.31639	0.94917
1.01338	0.760033			0.63278	0.843707
0.844482	0.506689			0.527317	0.63278
1.52007	1.18227			1.47649	0.105463
0.168896	0.92893			1.05463	0.31639
0.168896	0.168896			1.26556	0.738243
1.18227	0.168896			0.843707	1.37102
1.09783	0.253344			0.94917	0.210927
0.844482	0.168896			1.05463	0.105463
0.760033	0.422241			0.421853	0.31639
0.591137	0.253344			0.210927	0.105463
0.168896	0.844482			0.527317	0.210927
1.26672	1.01338			0.527317	0.31639
0.591137	0.591137			0.63278	1.05463
0.844482	0.422241			2.42566	0.843707
0.760033	0.0844482			2.10927	0.31639
1.01338	0.0844482			2.53112	0.63278
0.591137	0.0844482			1.05463	0.105463
0.675585	0.422241			1.26556	1.47649
0.844482	0.168896			2.95297	0.738243
1.01338	0.591137			1.05463	0.105463
1.01338	0.253344			1.1601	0.527317
0.591137	0.168896			0.31639	0.527317
0.168896	0.168896			0.31639	0.210927
0.0844482	0.0844482			1.05463	0.94917
2.19565	0.0844482			0.105463	0.31639
1.01338	0.0844482			1.05463	0.105463
1.94231	0.168896			0.31639	0.63278
2.19565	0.168896			0.31639	0.31639
0.844482	0.422241			1.47649	3.26936
0.844482	0.0844482			0.31639	0.210927
1.18227	0.337793			0.31639	1.37102
1.35117	0.675585			1.47649	0.63278
0.168896	0.506689			0.31639	0.843707
0.0844482	0.591137			0.210927	1.1601
0.0844482	0.760033			0.527317	0.210927
4.98244	0.253344			1.26556	0.94917
0.0844482	0.168896			1.05463	0.210927
0.0844482	0.0844482			3.05844	0.94917
0.0844482	0.844482			1.58195	0.421853
0.591137	0.506689			0.843707	0.738243
0.506689	0.591137			1.47649	0.843707
1.01338	0.675585			0.94917	0.94917
0.92893	0.760033			0.105463	0.63278
0.760033	0.844482			0.31639	0.527317
0.675585	0.0844482			3.37483	0.31639
1.35117	1.18227			1.05463	0.527317
1.18227	1.09783			2.0038	0.31639
0.844482	1.18227			0.105463	0.31639
0.844482	1.26672			0.105463	0.63278
0.844482	1.35117			1.89834	0.63278
1.18227	1.43562			1.1601	0.63278
0.760033	0.168896			2.84751	0.421853
0.168896	0.253344			1.68741	0.105463
0.0844482	0.506689			0.31639	0.421853
0.422241	0.422241			0.738243	0.527317
0.168896	0.168896			1.47649	0.31639
1.01338	0.0844482			0.843707	1.05463
0.844482	0.253344			0.105463	0.527317
0.337793	0.422241			0.105463	0.421853
1.01338	0.675585			0.527317	0.527317
0.675585	0.422241			0.105463	0.31639
0.844482	0.844482			1.68741	0.105463
1.43562	1.01338			1.1601	2.63658
0.168896	0.760033			0.31639	0.31639
0.506689	0.591137			0.63278	0.94917
1.01338	0.168896			0.421853	0.31639
0.844482	0.168896			0.527317	0.31639
0.675585	0.337793			0.210927	0.527317
0.760033	0.253344			2.32019	0.527317
0.844482	0.422241			0.105463	0.31639
0.675585	0.506689			2.84751	1.58195
0.844482	0.337793			1.37102	0.105463
0.844482	0.253344			0.31639	0.105463
0.844482	0.168896			2.53112	0.63278
1.01338	0.92893			0.63278	0.421853
0.760033	0.844482			0.105463	0.105463
1.43562	0.168896			0.31639	0.105463
0.760033	0.760033			1.47649	0.105463
1.09783	0.0844482			0.105463	0.210927
1.01338	0.337793			2.42566	0.105463
0.591137	0.168896			1.37102	0.105463
0.844482	0.253344			0.210927	0.210927
1.35117	0.844482			0.210927	0.527317
0.844482	0.253344			2.63658	0.31639
0.760033				1.37102	0.105463
0.675585				0.31639	0.105463
				1.05463	0.31639
				1.1601	0.210927
					0.31639
					0.105463
					1.68741
					0.527317
					0.31639
					0.105463
					0.421853
					0.210927
					0.105463
					0.94917
					0.738243
					0.210927
					0.105463
					0.527317
					0.31639
					0.210927
					0.421853
					0.31639
					0.421853
					0.63278
					0.105463

## Sheet: Figure 1B
Average intensity of aniline blue stained PD objects/image for different genotypes and treatments
col0-control	col0-chitin	lym2-control	lym2-chitin	lyk4-control	lyk4-chitin	lyk5-control	lyk5-chitin	cerk1-control	cerk1-chitin
11153.9	17768.8	20691.6	7844.38	10261.4	8068.03	19433.9	10301.8	9923.54	19292.6
10294.3	20499.9	21484	7834.58	9891.98	18777.6	19576.3	10073	10300.2	20228.7
20867.9	20550.5	10852.7	9868.67	10345.3	10492.3	19999.6	9550.81	10237.3	21615.6
9955.14	23121.1	10726.1	8082.32	10834.2	10760.7	9659.37	13062.2	10117.6	21116.6
20742	20557.9	10310.5	9693.42	21898.7	10760.7	21181.3	12808.4	10931.1	20031.1
20394.7	21047.2	10555.4	10292.4	20993.2	11049.6	13298.3	13219.9	9978.26	10166.7
9890.26	19788.3	11045.5	8052.54	20639.8	10387.2	13466.4	13029.4	10348.5	19970
20117.9	19737.4	11631.6	10675.5	22005	9885	13149	12714.6	11366	10525.5
11450.4	20976	11580.4	10482.2	21249.9	11825	12846.5	13687.3	12363.8	19900.2
14732.2	20066.9	10889.9	8041.99	20929.6	13542.5	9973.35	14606	12307.5	13112.5
14031.3	21867	10471.6	9762.51	13047.6	12843.2	10221.8	12827.5	12801.5	13940.1
13336.7	19812.1	13120.5	9929.9	12563.3	13440.3	12790.8	14837.2	14837.6	14111
13871.3	20781	13441.8	11863.9	13135.9	13272.1	13940.4	12664.2	14846.4	14174.9
13286.3	20701.9	13484.9	9965.15	13461.2	13278.9	12631.6	12637.4	13224.2	13020
13911.3	19180.8	13172	9649.98	12994.3	13487.9	12405.4	12976.6	14191.5	13475.2
13766.9	18760.4	14749.4	9284.1	13250.9	9881.1	13123.8	14293.5	13863.4	14393.3
13286.2	21209.6	15270.1	10921.3	13407.4	9733.79	12703	13135.1	14285	14753.3
12783.8	12848.4	12623.5	10003.7	13538.1	9841.26	12871.9	12937.6	14938.8	14124.7
12857.1	13025.1	13671.5	11147.6	14067.4	10047.3	13973.5	12913.4	13550.6	14266.9
12715.8	13254.7	14165.5	10356.5	14181.4	10347.7	13547.2	12900.4	13823	14045.4
12735.4	15192.7	12336.1	7899.78	13406.3	7907.66	13755.8	11900.5	12582.5	13497.2
12659.9	14885	14747.7	8133.08	13358.4	10222.6	13406.5	12388.8	13438	13560.9
12232.2	15767	13974.3	10668.6	13257.9	10543	13378.8	12488.1	12476.4	13130.6
13624	12608.6	16372.7	9587.91	14525.6	10763.8	13571.5	12345.5	14040	14351
12915.1	14601.3	13631.2	7982.87	13478.2	10601.8	12770.7	13047	13063.7	12990.5
13546	15049.1	13622.6	9590.79	10817.3	9084.12	13774.5	12615.2	14594.4	13689.6
12837.2	13669.1	13387.6	10497	10471.4	7797.96	14243.1	7659.84	8427.6	13099.7
11848.1	20961.9	10668.6	8215.78	9915.81	8156.03	8880.92	7666.38	8282.51	7831.9
13170.7	20399.3	9587.91	10843.4	9748.4	8419.74	9888.48	7785.47	8215.93	8295.56
14356.2	18457.3	9645.92	10658.7	8379.34	8145.51	8465.49	10380.4	10526.6	8315.69
13759.6	18228.3	9590.79	10174.9	7893.17	8491	8270.55	9080.18	7977.58	19041.5
13963.3	18858.2	10497	11315.4	10676.4		10220.2	10110.4	10108.9	8222.27
13544.1	18317.5	8084.06	10005.7	10235.7		10136.6	7837.81	11612.3	20505.5
12951	19070.4	10843.4	8143.07	10514.2		9833.92	7756.27	11143.8	8025.24
13041.2	18763.6	10658.7	8531.43	10484.6		10184.7	7691.66	11013.3	20845.9
13056.1	18608.8	10174.9	10130.7	10278.2		10826.6	7883.46	9935.8	20641.4
8652.42	19544.8	11315.4	8127.53	10060		10023.4	7676.3	10134.6	8470.4
12760.7	19505.8	8842.1	7883.4	11123.8		9730.63	7784.23	8238.77	19479.6
8267.73	18332.6	10011.9	7904.22	8254.64		10861.5	7858.82	9809.66	20488
8687.89	18174.2	10130.7	8768.64	10121.2		10616.4	7703.62	10827.3	18363.1
13654.5	18720.5		8190.82	11145.3		11258	7686.53	10185.6	8629.25
8172.31	18675.7		8479.49	10571.8		10497.9	9631.98	8080.13	9799.33
8436.87	18958.3		8832.6	10382.3		10084.5	10575.2	8608.26	20414.4
13904	20220.9			8498.6		10940.5	7770.05	8290.1	20508.8
12763.7	20360.3			8514.56		10036.8	7794.63	10119.7	20414.2
8687.89	18670			8188.13		8154.06	7889.3	9813.49	9467.51
14283.9	18674.1			9565.82		9714.87	10835.7	13180.6	10859.7
8873.93	22388.1			10186.3		8038	9909.55	10819.6	10119.8
13742.6	20651.2					9731.3		8323.51	10723.9
13720.4	18026.2								10714.3
8510.42	18379.9								10316.4
12797.3									11103.8
8004.79									10219.8
7900.55									11687.9
7942.59
8661.84
7736.16
8682.83
8534.19
59	51	40	43	48	31	49	48	49	54

## Sheet: Figure 3B
GFP fluoresecence-weighted average lifetime for LYK4-GFP in the presence of different constructs and treatments
LYK4-GFP	LYK4-GFP+ CHITIN	LYK4-GFP+LYK5-RFP	LYK4-GFP+ LYK5-RFP+ CHITIN	LYK4-GFP+ BRI1-RFP	LYK4-GFP+ BRI1-RFP+ CHITIN
2.36	2.36	1.92	2.21	2.31	2.31
2.4	2.38	1.6	2.22	2.29	2.32
2.38	2.35	1.9	2.2	2.28	2.3
2.32	2.36	1.97	2.19	2.33	2.3
2.35	2.25	1.94	2.16	2.3	2.4
2.34	2.3	1.92	2.15	2.21	2.39
2.37	2.4	2.25	2.19	2.3	2.36
2.33	2.36	2.24	2.21	2.35	2.35
2.35	2.4	2.05	2.22	2.31	2.24
2.33	2.36	2.02	2.15	2.33	2.22
2.35	2.36	2.25	2.29	2.18	2.31
2.31	2.31	2.12	2.17	2.24	2.35
2.34	2.36	1.98	2.17	2.36	2.35
2.35	2.35	2.22	2.2	2.3	2.25
2.35	2.3	1.84	2.24	2.37	2.25
2.35	2.33	2.19	2.24	2.34	2.22
2.3	2.33	2.2	2.17	2.34	2.27
2.33	2.3	2.22	2.2	2.23	2.2
2.34	2.1	2.25	2.3	2.24	2.31
2.29	2.29	2.17	2.23	2.1
2.31	2.3	2.18	2.15	2.2
2.32	2.3	2.25	2.03	2.37
2.37	2.3	2.23	2.21	2.26
2.41	2.31	2	2.14	2.26
2.37	2.35	2	2.12	2.17
2.34	2.26	1.98	2.03	2.23
2.4	2.27	1.98	2.21	2.23
2.34	2.28	2.07	2.08	2.25
2.35	2.25	2.09	2.1	2.36
2.35		2.09	2.13	2.36
2.37		2.15	2.337	2.261
2.4		2.18	2.329	2.2
2.35		2.31	2.29	2.305
2.35		2.22	2.299	2.244
2.39		2.18	2.34	2.2
2.38		2.24	2.34	2.277
2.37		2.17	2.16	2.3
2.41		2.19	2.125	2.323
2.4		2.2	2.148	2.244
2.33		2.1	2.1
2.36		2.1
2.38		2.19
2.37		2.12
2.36		2.1
2.33		2.13
2.34		2.21
2.33		2.21
2.35		2
2.3		2.03
2.35		1.3
2.3		2.1
2.38		2.18
2.37		2.09
2.36		2.11
2.35		2.08
2.38		2.11
2.34		2.13
2.263		2.19
2.29		2.21
2.32		2.21
2.34		2.21
2.39		2.23
2.38		2.21
2.37		2.19
2.38		2.19
2.38		2.17
2.36		2.19
2.36		2.15
2.33		2.24
2.33		2.16
2.32		2.22
2.34
2.37
2.37
2.37
2.38
2.37
2.38
2.39
2.38
2.39
2.37
2.42
2.37
2.4
2.36
2.36
2.37
2.36
2.36
2.4
2.4
2.38
2.37
2.4
2.38
2.39
2.4
2.38
2.37
2.39
2.43
2.45
2.41
2.43
2.43
2.44
2.46
2.45
2.43

## Sheet: Figure 3C
GFP fluoresecence-weighted average lifetime for LYK4-GFP in the presence of different constructs and treatments
LYK4-GFP ROI PM	LYK4-GFP+ LYK5-RFP ROI PM	LYK4-GFP ROI PD	LYK4-GFP+ LYK5-RFP ROI PD
2.575	2.5	2.57	2.4
2.5	2.58	2.49	2.63
2.67	2.49	2.74	2.91
2.6	2.5	2.76	2.65
2.72	2.44	2.56	2.52
2.78	2.59	2.48	2.65
2.6	2.47	2.47	2.54
2.82	2.46	2.7	2.5
2.61	2.48	2.51	2.65
2.47	2.47	2.59	2.61
2.44	2.52	2.57	2.63
2.49	2.55	2.8	2.59
2.67	2.48	2.82	2.62
2.64	2.47	2.79	2.6
2.52	2.48	2.78	2.57
2.54	2.54	2.7	2.58
2.56	2.47	2.62	2.63
2.69	2.47	2.66	2.46
2.74	2.55	2.64	2.49
2.7	2.1	2.54	2.53
2.75	2.41	2.6	2.5
2.66	2.47	2.59	2.4
2.77	2.45	2.6	2.75
2.67	2.51	2.55	2.53
2.57	2.39	2.63	2.49
2.62	2.55	2.76	2.62
2.56	2.5	2.76	2.65
2.62	2.41		2.65
2.61	2.5		2.61
2.65	2.41		2.61
2.61	2.61		2.87
2.71	2.63		2.64
2.75	2.59		2.57
2.51	2.56
2.49	2.57
2.58	2.63
2.52	2.53
2.55	2.5
2.53
2.6
2.62
2.62
2.74
2.56

## Sheet: Figure 3D
% mobile fraction of different contstructs under different conditions, and in different membrane locations, from fluorescence recovery after photobleaching experiments
Construct	Treatment	Location	Mobile Fraction (%)
Cit-LYM2	chitin	PD	18.371
Cit-LYM2	chitin	PD	21.7015
Cit-LYM2	chitin	PD	25.1622
Cit-LYM2	chitin	PD	31.0829
Cit-LYM2	chitin	PD	34.4711
Cit-LYM2	chitin	PD	21.975
Cit-LYM2	chitin	PD	24.9796
Cit-LYM2	chitin	PD	23.4356
Cit-LYM2	chitin	PD	26.4725
Cit-LYM2	chitin	PD	24.4344
Cit-LYM2	chitin	PM	16.1472
Cit-LYM2	chitin	PM	30.6196
Cit-LYM2	chitin	PM	19.083
Cit-LYM2	chitin	PM	25.5169
Cit-LYM2	chitin	PM	29.6076
Cit-LYM2	chitin	PM	23.8527
Cit-LYM2	chitin	PM	20.4473
Cit-LYM2	chitin	PM	27.5207
Cit-LYM2	chitin	PM	26.8802
Cit-LYM2	chitin	PM	25.2412
Cit-LYM2	chitin	PM	28.0006
Cit-LYM2	chitin	PM	25.4475
Cit-LYM2	water	PD	29.881
Cit-LYM2	water	PD	25.2067
Cit-LYM2	water	PD	28.1509
Cit-LYM2	water	PD	23.734
Cit-LYM2	water	PD	21.0538
Cit-LYM2	water	PD	25.5878
Cit-LYM2	water	PD	25.7084
Cit-LYM2	water	PD	25.8768
Cit-LYM2	water	PD	26.3148
Cit-LYM2	water	PD	27.4672
Cit-LYM2	water	PD	23.5948
Cit-LYM2	water	PD	22.1377
Cit-LYM2	water	PD	24.4107
Cit-LYM2	water	PD	22.0285
Cit-LYM2	water	PD	23.0019
Cit-LYM2	water	PD	27.2401
Cit-LYM2	water	PD	22.7929
Cit-LYM2	water	PD	25.8947
Cit-LYM2	water	PM	31.0325
Cit-LYM2	water	PM	20.4236
Cit-LYM2	water	PM	22.3474
Cit-LYM2	water	PM	25.8797
Cit-LYM2	water	PM	31.7958
Cit-LYM2	water	PM	28.4542
Cit-LYM2	water	PM	28.8165
Cit-LYM2	water	PM	28.385
Cit-LYM2	water	PM	24.2063
Cit-LYM2	water	PM	24.5285
Cit-LYM2	water	PM	24.1353
Cit-LYM2	water	PM	26.4897
Cit-LYM2	water	PM	22.4798
Cit-LYM2	water	PM	24.0204
LYK4-RFP	chitin	PM	23.1141
LYK4-RFP	chitin	PM	30.1084
LYK4-RFP	chitin	PM	18.9607
LYK4-RFP	chitin	PM	25.4679
LYK4-RFP	chitin	PM	20.407
LYK4-RFP	chitin	PM	25.0319
LYK4-RFP	chitin	PM	26.6487
LYK4-RFP	chitin	PM	28.9572
LYK4-RFP	chitin	PM	28.8272
LYK4-RFP	chitin	PM	24.187
LYK4-RFP	chitin	PM	24.9769
LYK4-RFP	chitin	PM	32.4095
LYK4-RFP	chitin	PM	24.3164
LYK4-RFP	chitin	PM	26.3881
LYK4-RFP	chitin	PM	24.4733
LYK4-RFP	chitin	PM	26.959
LYK4-RFP	chitin	PM	23.6309
LYK4-RFP	chitin	PM	21.4825
LYK4-RFP	chitin	PM	24.9321
LYK4-RFP	chitin	PM	22.0779
LYK4-RFP	chitin	PM	29.7001
LYK4-RFP	water	PM	18.2659
LYK4-RFP	water	PM	15.9234
LYK4-RFP	water	PM	18.8814
LYK4-RFP	water	PM	15.9732
LYK4-RFP	water	PM	22.8624
LYK4-RFP	water	PM	21.7174
LYK4-RFP	water	PM	16.275
LYK4-RFP	water	PM	19.1802
LYK4-RFP	water	PM	16.3279
LYK4-RFP	water	PM	14.9816
LYK4-RFP	water	PM	20.001
LYK4-RFP	water	PM	18.6982
LYK4-RFP	water	PM	15.162
LYK4-RFP	water	PM	13.6693
LYK4-RFP	water	PM	15.7336
LYK4-RFP	water	PM	19.9147
LYK4-RFP	water	PM	13.3506
LYK4-RFP	water	PM	15.0979
LYK4-RFP	water	PM	19.8975
LYK4-RFP	water	PM	16.9032
LYK4-RFP	water	PM	18.7058
LYK5-RFP	chitin	PM	25.7958
LYK5-RFP	chitin	PM	29.0951
LYK5-RFP	chitin	PM	29.0956
LYK5-RFP	chitin	PM	32.5876
LYK5-RFP	chitin	PM	25.5862
LYK5-RFP	chitin	PM	29.9489
LYK5-RFP	chitin	PM	24.7353
LYK5-RFP	chitin	PM	27.2794
LYK5-RFP	chitin	PM	32.9942
LYK5-RFP	chitin	PM	32.8159
LYK5-RFP	chitin	PM	44.1737
LYK5-RFP	chitin	PM	24.6086
LYK5-RFP	chitin	PM	28.5046
LYK5-RFP	chitin	PM	24.4181
LYK5-RFP	chitin	PM	25.9629
LYK5-RFP	chitin	PM	30.1202
LYK5-RFP	water	PM	18.9741
LYK5-RFP	water	PM	17.7927
LYK5-RFP	water	PM	22.6944
LYK5-RFP	water	PM	19.2224
LYK5-RFP	water	PM	27.9051
LYK5-RFP	water	PM	26.7601
LYK5-RFP	water	PM	33.2727
LYK5-RFP	water	PM	29.4845
LYK5-RFP	water	PM	34.1757
LYK5-RFP	water	PM	23.8026
LYK5-RFP	water	PM	24.5387
LYK5-RFP	water	PM	26.4506
LYK5-RFP	water	PM	29.64
LYK5-RFP	water	PM	27.4202
LYK5-RFP	water	PM	30.9413
Cit-LYM2	chitin	PD	35.5975
Cit-LYM2	chitin	PD	33.8843
Cit-LYM2	chitin	PD	36.8842
Cit-LYM2	chitin	PD	26.1407
Cit-LYM2	chitin	PD	25.1886
Cit-LYM2	chitin	PD	24.3922
Cit-LYM2	chitin	PD	28.7536
Cit-LYM2	chitin	PD	29.2641
Cit-LYM2	chitin	PD	30.6925
Cit-LYM2	chitin	PD	25.6125
Cit-LYM2	chitin	PD	28.8769
Cit-LYM2	chitin	PD	23.5622
Cit-LYM2	chitin	PD	28.0679
Cit-LYM2	chitin	PD	39.4536
Cit-LYM2	chitin	PD	33.8286
Cit-LYM2	chitin	PD	23.7823
Cit-LYM2	chitin	PD	23.0405
Cit-LYM2	chitin	PD	29.8668
Cit-LYM2	chitin	PD	29.2296
Cit-LYM2	chitin	PD	28.3029
Cit-LYM2	chitin	PM	35.7236
Cit-LYM2	chitin	PM	31.0479
Cit-LYM2	chitin	PM	25.3766
Cit-LYM2	chitin	PM	33.7929
Cit-LYM2	chitin	PM	26.2173
Cit-LYM2	chitin	PM	27.1846
Cit-LYM2	chitin	PM	33.3913
Cit-LYM2	chitin	PM	35.8819
Cit-LYM2	water	PD	27.6719
Cit-LYM2	water	PD	29.6594
Cit-LYM2	water	PD	27.0535
Cit-LYM2	water	PD	33.3275
Cit-LYM2	water	PD	29.5436
Cit-LYM2	water	PD	22.5057
Cit-LYM2	water	PD	27.5165
Cit-LYM2	water	PD	22.6765
Cit-LYM2	water	PD	28.4799
Cit-LYM2	water	PD	28.2509
Cit-LYM2	water	PD	32.6359
Cit-LYM2	water	PD	31.4549
Cit-LYM2	water	PD	30.7479
Cit-LYM2	water	PM	35.8428
Cit-LYM2	water	PM	32.4845
Cit-LYM2	water	PM	22.9544
Cit-LYM2	water	PM	27.8877
Cit-LYM2	water	PM	30.8202
Cit-LYM2	water	PM	30.263
Cit-LYM2	water	PM	30.6007
Cit-LYM2	water	PM	35.3458
Cit-LYM2	water	PM	33.1038
LYK4-RFP	chitin	PM	20.9181
LYK4-RFP	chitin	PM	22.9144
LYK4-RFP	chitin	PM	23.9679
LYK4-RFP	chitin	PM	30.1694
LYK4-RFP	chitin	PM	21.8516
LYK4-RFP	chitin	PM	27.9536
LYK4-RFP	chitin	PM	24.0233
LYK4-RFP	chitin	PM	28.5091
LYK4-RFP	chitin	PM	25.5519
LYK4-RFP	chitin	PM	32.1939
LYK4-RFP	chitin	PM	22.0038
LYK4-RFP	chitin	PM	23.5872
LYK4-RFP	chitin	PM	21.6924
LYK4-RFP	chitin	PM	27.1332
LYK4-RFP	chitin	PM	19.6171
LYK4-RFP	chitin	PM	21.0925
LYK4-RFP	chitin	PM	21.1712
LYK4-RFP	chitin	PM	21.8214
LYK4-RFP	chitin	PM	23.0618
LYK4-RFP	chitin	PM	23.0699
LYK4-RFP	chitin	PM	26.5891
LYK4-RFP	water	PM	22.7244
LYK4-RFP	water	PM	24.284
LYK4-RFP	water	PM	20.9899
LYK4-RFP	water	PM	20.4635
LYK4-RFP	water	PM	21.3646
LYK4-RFP	water	PM	24.5412
LYK4-RFP	water	PM	21.2538
LYK4-RFP	water	PM	22.9549
LYK4-RFP	water	PM	21.9149
LYK4-RFP	water	PM	21.6996
LYK4-RFP	water	PM	21.7209
LYK4-RFP	water	PM	19.6391
LYK4-RFP	water	PM	21.503
LYK4-RFP	water	PM	24.9
LYK4-RFP	water	PM	26.3514
LYK4-RFP	water	PM	21.822
LYK4-RFP	water	PM	24.7036
LYK4-RFP	water	PM	22.8495
LYK4-RFP	water	PM	24.0071
LYK4-RFP	water	PM	26.0188
LYK4-RFP	water	PM	19.5355
LYK4-RFP	water	PM	19.1081
LYK4-RFP	water	PM	22.5278
LYK4-RFP	water	PM	23.7456
LYK5-RFP	chitin	PM	33.3485
LYK5-RFP	chitin	PM	36.8651
LYK5-RFP	chitin	PM	37.5448
LYK5-RFP	chitin	PM	33.1657
LYK5-RFP	chitin	PM	34.6295
LYK5-RFP	chitin	PM	38.7482
LYK5-RFP	chitin	PM	28.616
LYK5-RFP	chitin	PM	35.9775
LYK5-RFP	chitin	PM	25.2425
LYK5-RFP	chitin	PM	26.9634
LYK5-RFP	chitin	PM	28.9526
LYK5-RFP	chitin	PM	30.6726
LYK5-RFP	chitin	PM	36.6701
LYK5-RFP	chitin	PM	28.4064
LYK5-RFP	chitin	PM	28.4639
LYK5-RFP	chitin	PM	29.2565
LYK5-RFP	chitin	PM	24.0229
LYK5-RFP	chitin	PM	27.1998
LYK5-RFP	water	PM	34.0493
LYK5-RFP	water	PM	35.2912
LYK5-RFP	water	PM	35.7856
LYK5-RFP	water	PM	42.0633
LYK5-RFP	water	PM	29.9205
LYK5-RFP	water	PM	36.0583
LYK5-RFP	water	PM	32.667
LYK5-RFP	water	PM	28.0785
LYK5-RFP	water	PM	26.6934
LYK5-RFP	water	PM	29.358
LYK5-RFP	water	PM	23.3455
LYK5-RFP	water	PM	22.4354
LYK5-RFP	water	PM	28.7757
LYK5-RFP	water	PM	24.817
LYK5-RFP	water	PM	28.4744
LYK5-RFP	water	PM	21.2596
LYK5-RFP	water	PM	20.6751
LYK5-RFP	water	PM	21.9199
LYK5-RFP	water	PM	20.0517
LYK4-RFP	chitin	PM	46.0207
LYK4-RFP	chitin	PM	40.4611
LYK4-RFP	chitin	PM	42.0623
LYK4-RFP	chitin	PM	39.7773
LYK4-RFP	chitin	PM	32.5543
LYK4-RFP	chitin	PM	32.6258
LYK4-RFP	chitin	PM	39.391
LYK4-RFP	chitin	PM	39.0015
LYK4-RFP	chitin	PM	36.7665
LYK4-RFP	chitin	PM	38.5872
LYK4-RFP	water	PM	30.9246
LYK4-RFP	water	PM	32.0928
LYK4-RFP	water	PM	33.5604
LYK4-RFP	water	PM	32.7502
LYK4-RFP	water	PM	31.2767
LYK4-RFP	water	PM	31.5765
LYK4-RFP	water	PM	30.292
LYK4-RFP	water	PM	31.8457
LYK4-RFP	water	PM	35.0142
LYK4-RFP	water	PM	34.8457
LYK4-RFP	water	PM	34.2746
LYK4-RFP	water	PM	35.0459
LYK5-RFP	chitin	PM	33.0421
LYK5-RFP	chitin	PM	28.7129
LYK5-RFP	chitin	PM	27.4263
LYK5-RFP	chitin	PM	25.2976
LYK5-RFP	chitin	PM	32.0258
LYK5-RFP	chitin	PM	33.7855
LYK5-RFP	chitin	PM	39.9607
LYK5-RFP	chitin	PM	42.3858
LYK5-RFP	chitin	PM	39.8568
LYK5-RFP	chitin	PM	39.4258
LYK5-RFP	chitin	PM	36.2258
LYK5-RFP	chitin	PM	42.4487
LYK5-RFP	chitin	PM	34.591
LYK5-RFP	chitin	PM	35.9858
LYK5-RFP	water	PM	24.1269
LYK5-RFP	water	PM	21.7108
LYK5-RFP	water	PM	25.6105
LYK5-RFP	water	PM	26.81
LYK5-RFP	water	PM	25.1755
LYK5-RFP	water	PM	23.6409
LYK5-RFP	water	PM	28.6625
LYK5-RFP	water	PM	22.57
LYK5-RFP	water	PM	27.5287
LYK5-RFP	water	PM	27.2191
LYK5-RFP	water	PM	28.0157
LYK5-RFP	water	PM	28.1357
Cit-LYM2	chitin	PD	63.2341
Cit-LYM2	chitin	PD	60.9459
Cit-LYM2	chitin	PD	52.7171
Cit-LYM2	chitin	PD	50.5833
Cit-LYM2	chitin	PD	52.8337
Cit-LYM2	chitin	PD	51.7393
Cit-LYM2	chitin	PD	50.5515
Cit-LYM2	chitin	PD	50.2256
Cit-LYM2	chitin	PD	55.8569
Cit-LYM2	chitin	PD	52.1027
Cit-LYM2	chitin	PD	47.9831
Cit-LYM2	chitin	PD	48.4825
Cit-LYM2	chitin	PD	43.6615
Cit-LYM2	chitin	PD	46.1039
Cit-LYM2	chitin	PD	46.3349
Cit-LYM2	chitin	PD	47.5496
Cit-LYM2	chitin	PD	47.8912
Cit-LYM2	chitin	PD	51.3004
Cit-LYM2	chitin	PD	50.6447
Cit-LYM2	chitin	PD	46.0656
Cit-LYM2	chitin	PD	45.3794
Cit-LYM2	chitin	PD	44.0737
Cit-LYM2	chitin	PD	48.3062
Cit-LYM2	chitin	PD	51.6862
Cit-LYM2	chitin	PD	52.1893
Cit-LYM2	chitin	PD	58.4804
Cit-LYM2	chitin	PD	58.0937
Cit-LYM2	chitin	PM	46.3202
Cit-LYM2	chitin	PM	45.015
Cit-LYM2	chitin	PM	51.4849
Cit-LYM2	chitin	PM	53.3634
Cit-LYM2	chitin	PM	45.4061
Cit-LYM2	chitin	PM	46.7564
Cit-LYM2	chitin	PM	47.9829
Cit-LYM2	chitin	PM	49.9144
Cit-LYM2	chitin	PM	53.5486
Cit-LYM2	chitin	PM	52.2117
Cit-LYM2	chitin	PM	50.5614
Cit-LYM2	chitin	PM	51.891
Cit-LYM2	chitin	PM	55.9216
Cit-LYM2	chitin	PM	50.4786
Cit-LYM2	chitin	PM	48.5242
Cit-LYM2	chitin	PM	49.2156
Cit-LYM2	chitin	PM	49.8233
Cit-LYM2	chitin	PM	59.447
Cit-LYM2	chitin	PM	54.311
Cit-LYM2	chitin	PM	53.4017
Cit-LYM2	chitin	PM	47.24
Cit-LYM2	chitin	PM	45.3225
Cit-LYM2	chitin	PM	47.1712
Cit-LYM2	water	PD	52.4247
Cit-LYM2	water	PD	49.9725
Cit-LYM2	water	PD	62.8616
Cit-LYM2	water	PD	55.4623
Cit-LYM2	water	PD	45.097
Cit-LYM2	water	PD	43.8458
Cit-LYM2	water	PD	44.1255
Cit-LYM2	water	PD	40.5436
Cit-LYM2	water	PD	44.4692
Cit-LYM2	water	PD	43.1874
Cit-LYM2	water	PD	45.1209
Cit-LYM2	water	PD	61.5435
Cit-LYM2	water	PD	49.0594
Cit-LYM2	water	PD	52.8976
Cit-LYM2	water	PD	46.8766
Cit-LYM2	water	PD	52.1412
Cit-LYM2	water	PD	46.0595
Cit-LYM2	water	PD	45.5378
Cit-LYM2	water	PD	50.5389
Cit-LYM2	water	PD	41.365
Cit-LYM2	water	PD	42.9266
Cit-LYM2	water	PD	44.8703
Cit-LYM2	water	PD	44.2337
Cit-LYM2	water	PD	42.7914
Cit-LYM2	water	PD	43.0545
Cit-LYM2	water	PM	41.2316
Cit-LYM2	water	PM	42.9992
Cit-LYM2	water	PM	53.5309
Cit-LYM2	water	PM	56.8926
Cit-LYM2	water	PM	55.7246
Cit-LYM2	water	PM	49.8922
Cit-LYM2	water	PM	50.8093
Cit-LYM2	water	PM	48.6209
Cit-LYM2	water	PM	50.604
Cit-LYM2	water	PM	53.8573
Cit-LYM2	water	PM	45.8542
Cit-LYM2	water	PM	42.2938
Cit-LYM2	water	PM	45.3876
Cit-LYM2	water	PM	45.1747
Cit-LYM2	water	PM	41.4582
Cit-LYM2	water	PM	44.7921
Cit-LYM2	water	PM	43.6357
Cit-LYM2	water	PM	43.074
Cit-LYM2	water	PM	44.4125
Cit-LYM2	water	PM	43.5699
Cit-LYM2	water	PM	42.7509
Cit-LYM2	water	PM	53.7142
Cit-LYM2	water	PM	49.4966

## Sheet: Figure 4B
Average PD index/image for Citrine-LYM2
water	chitin	chitin +LYK4	chitin +LYK5
1.50371	2.73687	1.89704	1.8475
1.33919	3.13838	2.39833	1.92171
1.38541	2.28851	1.96606	2.05223
1.31491	2.7354	1.91669	2.43692
1.22541	2.76324	2.96516	2.47752
1.98975	2.89983	3.2809	1.93079
1.90572	2.95507	2.31822	1.38822
1.69615	2.77176	2.76801	1.50579
1.67806	2.26801	2.50413	1.57403
1.48018	2.17588	2.49402	1.73317
1.2461	2.87772	2.55753	1.68281
1.19897	2.19842	2.3862	1.6484
1.31553	3.00453	2.69812	2.18613
1.21395	1.98931	2.61984	2.03038
1.63854	1.9907	1.84641	2.22638
1.97603	2.30388	2.42044	1.87891
1.52448	1.91313	2.23262	2.15577
1.64285	2.61002	2.90509	1.64999
2.06924	2.77403
2.26155	2.00302
2.37719	2.67202
1.76908	2.05758
2.3574	2.47029
1.8273	2.75839
2.20451	2.04637
1.78619	2.70559
1.93556	2.34123
1.7081	3.03202
2.35142	2.85168
2.16129	2.06125
1.73079	2.22477

## Sheet: Figure 4C
Fluorescence anisotropy (r) for cytosolic GFP (column A) and Citrine-LYM2 in PM and PD ROIs
GFP	ROI:PM	ROI:PD
0.2423	0.2869	0.2118
0.3269	0.2998	0.2341
0.3478	0.3066	0.2451
0.273	0.2866	0.2138
0.3121	0.2791	0.2203
0.3205	0.2863	0.228
0.3741	0.279	0.2359
0.3681	0.2874	0.2278
0.3621	0.2921	0.2543
0.3701	0.2949	0.2408
0.3529	0.2886	0.2161
	0.267	0.2168
	0.2195	0.1997
	0.2373	0.2197
	0.2614	0.2121
	0.2244	0.1715
	0.2171	0.2187
	0.2364	0.2141
	0.2415	0.2154
	0.2048	0.1849
	0.2451	0.2089

## Sheet: Figure 5A
Normalised data for #cells showing GFP in different genotypes and treatments
col0-control	col0-chitin	rbohd-control	rbohd-chitin	S343A/S347A-control	S343A/S347A-chitin	S39A/S339A/S343A-control	S39A/S339A/S343A-chitin	S133A-control	S133A-chitin	S163A-control	S163A-chitin
0.168896	0.253344	0.499019	0.665359	2.94094	0.0773931	0.43501	0.942521	0.1319	0.1319	0.163636	0.981818
0.422241	0.168896	0.332679	0.831699	2.2444	2.94094	0.0725016	0.0725016	0.3957	1.4509	1.63636	0.490909
0.337793	0.337793	0.332679	0.24951	0.773931	0.386965	0.0725016	0.0725016	0.1319	1.0552	0.163636	0.490909
0.506689	0.168896	0.499019	1.49706	1.0835	1.00611	0.0725016	0.0725016	0.5276	1.9785	0.818182	0.163636
2.1112	0.422241	0.415849	0.332679	1.39308	1.39308	0.0725016	0.0725016	1.0552	0.1319	1.96364	1.14545
0.253344	0.168896	0.748529	0.748529	0.696538	1.00611	0.0725016	2.32005	1.0552	2.3742	1.30909	1.63636
0.253344	0.675585	1.49706	0.831699	1.1609	0.619145	1.01502	1.08752	0.9233	1.1871	0.163636	0.327273
2.1112	0.337793	1.74657	0.748529	0.773931	0.0773931	0.725016	0.0725016	0.1319	1.7147	0.327273	0.327273
2.19565	0.422241	1.99608	1.16438	0.309572	1.23829	0.507511	0.942521	1.319	1.7147	0.981818	0.163636
2.19565	0.0844482	0.0831699	1.6634	0.541752	2.2444	0.43501	0.0725016	0.7914	0.1319	0.654545	0.327273
0.0844482	0.253344	0.582189	0.998038	0.464358	0.0773931	0.580013	0.580013	1.319	1.7147	0.163636	1.30909
1.09783	0.591137	2.07925	1.99608	0.773931	0.309572	1.45003	0.362508	1.8466	1.1871	0.490909	0.163636
0.591137	1.26672	1.16438	1.33072	0.0773931	0.0773931	0.0725016	0.290007	0.6595	0.1319	0.490909	0.654545
0.92893	0.591137	3.5763	0.415849	0.0773931	1.00611	0.0725016	0.145003	0.3957	0.2638	2.78182	0.327273
1.01338	0.506689	1.24755	1.58023	0.851324	2.55397	0.580013	0.362508	0.2638	1.7147	0.981818	0.327273
1.18227	0.253344	0.748529	1.99608	0.386965	2.47658	1.01502	0.362508	0.7914	3.0337	1.47273	0.163636
1.94231	0.422241	0.748529	0.582189	0.0773931	0.541752	0.217505	0.290007	0.5276	0.7914	1.30909	0.163636
0.844482	0.506689	0.748529	2.66144	0.541752	0.0773931	0.0725016	0.507511	1.1871	0.3957	0.818182	0.163636
1.52007	0.591137	0.582189	2.32876	0.232179	0.773931	0.0725016	0.797518	0.3957	0.9233	2.29091	0.327273
2.19565	0.591137	1.08121	1.58023	4.25662	0.232179	0.725016	0.362508	0.9233	1.1871	0.163636	0.163636
2.95569	0.337793	0.831699	2.66144	0.773931	1.1609	1.30503	0.43501	0.3957	2.2423	0.981818	0.327273
3.29348	0.253344	1.33072	2.57827	0.0773931	0.232179	0.0725016	0.362508	0.6595	3.4294	1.14545	7.03636
1.09783	2.19565	0.332679	0.16634	1.78004	1.70265	0.43501	0.145003	0.1319	1.4509	1.63636	0.818182
0.760033	0.253344	0.499019	0.0831699	0.851324	1.93483	1.74004	0.217505	0.7914	0.1319	0.490909	0.490909
2.36455	0.337793	0.831699	0.914869	0.464358	0.773931	0.652515	0.145003	0.3957	5.4079	0.818182	0.163636
1.52007	0.760033	1.08121	1.33072	0.0773931	0.619145	0.0725016	0.0725016	0.9233	1.1871	0.490909	0.163636
5.23579	0.760033	1.41389	0.499019	3.63747	0.851324	0.217505	0.0725016	1.319	0.7914	0.163636	0.490909
0.844482	0.92893	0.415849	0.24951	1.1609	0.154786	0.0725016	0.0725016	0.2638	0.9233	1.47273	0.327273
1.01338	0.168896	0.831699	0.499019	2.01222	0.0773931	0.942521	0.797518	0.9233	0.6595	1.30909	0.654545
0.760033	0.506689	1.08121	1.33072	1.0835	1.1609	0.797518	0.0725016	0.3957	0.1319	0.818182	0.163636
1.01338	0.506689	0.998038	1.24755	0.464358	0.0773931	0.0725016	0.145003	1.4509	1.1871	1.63636	0.654545
0.422241	0.591137	1.24755	0.0831699	0.773931	2.86354	1.16003	0.0725016	0.1319	0.3957	0.490909	0.163636
0.760033	0.92893	0.748529	0.24951	1.0835	3.71487	1.08752	0.0725016	1.5828	1.319	0.654545	1.14545
0.92893	0.675585	2.16242	0.24951	2.39919	4.4888	0.0725016	0.217505	0.7914	1.9785	0.163636	0.654545
0.675585	0.675585	1.58023	1.99608	1.62525	1.1609	0.217505	0.290007	0.5276	0.6595	0.163636	0.490909
0.0844482	2.02676	0.24951	1.6634	0.0773931	0.464358	0.0725016	0.145003	0.7914	0.2638	0.163636	0.490909
0.844482	1.68896	5.15653	1.6634	0.0773931	0.386965	1.95754	0.0725016	0.3957	0.6595	0.163636	0.490909
1.18227	1.26672	3.99215	4.49117	0.619145	2.16701	0.942521	0.145003	0.5276	0.2638	0.327273	0.163636
0.844482	0.591137	1.49706	0.998038	0.0773931	0.851324	0.507511	1.23253	0.9233	1.319	0.818182	0.163636
0.844482	0.844482	0.0831699	0.748529	1.00611	0.232179	0.0725016	0.0725016	1.9785	0.5276	0.327273	0.163636
0.92893	0.844482	1.08121	5.2397	0.619145	1.47047	0.217505	0.652515	1.319	0.2638	0.818182	1.14545
0.506689	0.760033	1.08121	0.748529	1.47047	1.47047	2.39255	0.290007	1.4509	1.0552	0.490909	1.47273
1.26672	0.675585	0.24951	0.0831699	0.232179	0.696538	0.217505	0.362508	1.319	0.9233	0.490909	0.490909
1.26672	0.168896	1.08121	1.24755	0.309572	0.619145	0.43501	0.0725016	0.3957	1.4509	0.818182	0.490909
1.43562	1.09783	0.499019	0.0831699	1.00611	1.31568	0.87002	0.725016	0.6595	1.319	1.96364	0.490909
0.0844482	0.422241	2.16242	0.0831699	0.619145	0.541752	1.08752	0.0725016	1.7147	1.0552	0.818182	0.981818
3.20903	0.168896	0.831699	1.41389	1.85743	1.00611	1.23253	0.0725016	0.3957	0.3957	0.818182	0.163636
2.36455	1.01338	0.998038	1.99608	0.928717	1.23829	1.16003	0.0725016	1.319	0.9233	1.30909	0.654545
0.0844482	0.591137	1.24755	0.499019	1.62525	0.851324	0.652515	0.145003	0.5276	1.1871	0.654545	1.14545
1.52007	1.01338	2.4951	0.998038	0.696538	0.232179	2.03005	1.52253	1.319	1.5828	0.981818	0.327273
0.506689	0.0844482	0.415849	8.23382	0.232179	0.0773931	1.88504	1.23253	0.9233	0.1319	1.63636	0.327273
0.92893	0.422241	0.332679	0.831699	0.309572	0.154786	4.06009	0.43501	0.9233	2.5061	0.163636	0.163636
1.18227	0.844482	1.82974	0.499019	0.696538	1.1609	0.0725016	0.725016	0.5276	0.3957	1.30909	0.327273
1.85786	0.591137	1.24755	0.24951	0.232179	0.696538	1.66754	0.652515	0.5276	0.5276	1.30909	0.163636
1.09783	0.760033	0.16634	0.24951	0.0773931	0.232179	0.0725016	0.0725016	3.0337	0.1319	0.490909	0.327273
0.253344	0.337793	3.82581	0.0831699	0.232179	1.54786	1.37753	0.942521	0.7914	1.9785	0.163636	0.981818
0.844482	2.70234	1.49706	0.0831699	0.232179	1.0835	2.10255	0.362508	0.1319	0.3957	1.47273	1.30909
0.675585	0.422241	2.07925	0.748529	1.0835	1.93483	2.82756	0.43501	0.3957	0.2638	1.96364	0.163636
0.844482	0.675585	1.08121	0.998038	1.1609	0.464358	1.08752	0.942521	1.0552	0.6595	0.490909	0.163636
0.422241	2.449	2.24559	0.831699	0.773931	0.696538	2.32005	0.0725016	0.1319	0.2638	1.30909	0.163636
0.844482	1.09783	0.831699	1.24755	0.309572	1.1609	4.4226	0.725016	1.1871	0.1319	0.163636	0.163636
1.26672	1.09783	0.332679	0.748529	1.1609	1.70265	0.652515	0.145003	1.0552	1.1871	0.327273	0.654545
0.844482	0.591137	3.07729	0.582189	1.00611	0.0773931	0.0725016	0.0725016	0.2638	1.0552	0.163636	0.163636
1.43562	0.0844482	0.24951	0.665359	1.23829	0.232179	1.37753	0.580013	0.1319	0.1319	0.490909	0.163636
2.02676	2.95569	1.33072	0.998038	0.773931	0.232179	1.30503	0.580013	0.3957	0.7914	2.45455	0.490909
0.506689	0.0844482	2.24559	0.914869	1.70265	1.1609	0.145003	0.43501	0.3957	1.1871	0.327273	0.654545
0.591137	0.422241	0.582189	0.831699	1.78004	0.464358	1.01502	0.725016	0.9233	0.3957	3.27273	0.163636
0.0844482	0.0844482	4.49117	0.499019	1.62525	0.0773931	0.652515	0.43501	0.7914	0.1319	1.30909	0.163636
0.844482	1.35117	1.33072	0.499019	1.1609	0.0773931	1.52253	0.0725016	0.7914	0.2638	0.327273	0.163636
1.26672	0.337793	0.998038	0.582189	0.773931	1.1609	1.52253	0.507511	0.1319	0.1319	0.327273	0.327273
0.0844482	0.760033	1.49706	0.665359	1.23829	1.0835	0.507511	0.362508	0.1319	0.3957	0.327273	0.327273
0.253344	0.675585	2.4951	1.49706	1.00611	1.23829	1.37753	0.145003	0.3957	1.7147	0.327273	0.327273
0.506689	0.506689	1.41389	2.07925	0.773931	0.0773931	0.580013	0.0725016	0.2638	0.5276	1.8	1.14545
2.19565	0.0844482	2.24559	2.66144	0.696538	0.0773931	3.55258	0.0725016	0.2638	0.2638	1.14545	1.47273
2.70234	3.63127	1.33072	1.16438	0.696538	0.386965	0.0725016	0.362508	0.7914	1.5828	1.8	1.14545
0.253344	0.0844482	1.33072	0.748529	1.1609	0.851324	1.88504	0.725016	1.0552	0.3957	1.63636	0.490909
2.78679	0.168896	1.6634	0.748529	0.619145	0.696538	0.797518	1.16003	0.1319	1.0552	0.654545	0.163636
0.675585	2.449	1.58023	0.998038	1.23829	0.928717	3.55258	0.362508	0.9233	2.638	0.654545	0.654545
1.01338	0.0844482	1.58023	1.82974	0.619145	1.85743	0.87002	0.507511	0.6595	1.5828	0.818182	0.490909
1.01338	1.26672	0.499019	1.33072	1.0835	1.1609	3.69758	0.290007	0.1319	0.7914	0.818182	1.63636
1.09783	0.253344	1.08121	1.24755	1.00611	1.23829	0.87002	0.0725016	0.1319	0.2638	1.47273	1.14545
0.168896	0.675585	0.914869	1.08121	0.851324	1.00611	1.30503	0.145003	0.2638	0.2638	0.327273	0.327273
0.168896	1.26672	0.0831699	1.49706	0.773931	1.70265	0.43501	0.43501	0.1319	0.1319	0.654545	0.163636
0.0844482	0.844482	0.665359	1.16438	2.78615	0.696538	1.37753	1.16003	1.4509	0.5276	0.654545	0.654545
2.95569	1.09783	0.16634	1.41389	0.619145	0.0773931	2.17505	0.0725016	0.1319	0.3957	0.327273	0.163636
0.337793	0.675585	0.998038	0.914869	1.70265	0.0773931	1.01502	0.0725016	0.3957	0.1319	0.163636	0.327273
0.0844482	0.506689	0.16634	1.33072	2.39919	0.232179	1.16003	0.725016	0.2638	0.1319	1.47273	1.96364
0.168896	3.12458	1.33072	1.16438	1.0835	0.386965	0.725016	0.43501	0.2638	0.1319	0.163636	1.96364
1.26672	0.675585	0.914869	0.998038	2.01222	0.619145	0.652515	0.362508	0.6595	0.1319	2.12727	1.63636
0.0844482	0.422241	0.748529	0.0831699	3.4053	1.47047	1.81254	3.04507	0.1319	0.1319	0.163636	0.163636
0.253344	0.0844482	0.914869	1.41389	2.47658	0.928717	2.39255	0.217505	0.2638	1.319	1.63636	0.981818
2.36455	0.253344	1.82974	0.831699	0.773931	0.773931	1.01502	0.0725016	0.3957	0.7914	0.327273	1.47273
0.675585	0.337793	3.40996	0.831699	1.23829	0.309572	1.16003	0.0725016	0.1319	2.3742	0.327273	0.163636
0.0844482	0.760033	0.0831699	0.831699	1.39308	0.0773931	2.46506	0.0725016	0.7914	0.6595	0.327273	2.61818
0.675585	0.506689	0.665359	0.748529	1.54786	0.0773931	0.0725016	2.17505	1.9785	0.2638	0.818182	0.654545
2.1112	0.506689	0.0831699	0.499019	0.851324	0.464358	0.507511	0.43501	1.319	0.5276	1.63636	0.327273
1.18227	0.422241	0.499019	0.748529	0.696538	0.619145	1.08752	0.580013	1.7147	1.1871	1.96364	0.654545
1.26672	0.0844482	0.0831699	1.24755	0.541752	0.696538	3.19007	0.362508	0.1319	1.319	1.47273	0.327273
1.09783	0.591137	0.582189	1.91291	0.541752	1.1609	0.43501	0.130503	1.319	1.0552	0.327273	0.654545
0.844482	0.253344	1.08121	1.82974	0.0773931	1.00611	0.0725016	0.290007	1.319	0.7914	0.327273	0.490909
0.506689	0.591137	1.24755	1.58023	1.23829	0.773931	1.08752	0.0725016	0.1319	0.1319	0.327273	0.981818
0.844482	2.53344	0.665359	1.41389	0.773931	0.541752	0.362508	0.652515	0.6595	1.9785	0.327273	3.10909
0.92893	0.0844482	1.08121	0.748529	0.773931	0.541752	0.217505	0.43501	0.3957	1.5828	0.327273	0.490909
0.844482	0.0844482	0.0831699	0.998038	1.47047	2.39919	0.725016	0.43501	0.2638	2.3742	1.30909	0.163636
1.26672	0.760033	0.0831699	0.665359	1.85743	1.85743	0.0725016	1.08752	0.7914	1.319	0.981818	0.163636
0.253344	0.253344	0.16634	0.831699	1.1609	0.773931	0.362508	0.725016	0.3957	0.2638	1.47273	0.490909
0.506689	0.591137	0.582189	1.41389	1.78004	0.928717	1.59504	0.507511	1.319	0.6595	1.63636	0.654545
1.26672	0.253344	1.24755	0.415849	0.773931	1.23829	0.797518	0.43501	0.2638	1.8466	0.818182	1.8
0.844482	0.168896	0.415849	0.16634	0.619145	0.0773931	1.16003	0.0725016	1.5828	0.2638	0.981818	1.63636
1.01338	0.675585	0.0831699	0.16634	0.386965	0.0773931	2.32005	0.652515	0.9233	0.7914	0.327273	3.43636
0.0844482	0.0844482	1.24755	1.16438	0.386965	0.0773931	0.217505	1.23253	0.3957	2.5061	0.327273	1.30909
0.168896	0.0844482	0.499019	0.499019	0.154786	1.23829		0.507511	0.7914	0.5276	2.45455	0.490909
4.47575	2.449	0.0831699	0.415849	0.0773931	1.39308		0.0725016	1.9785	0.6595	0.327273	0.490909
1.09783	2.1112	0.582189	1.16438	0.928717	0.773931		0.507511	1.5828	2.2423	0.327273	0.490909
1.68896	7.17809	0.499019	0.914869		0.309572		0.580013	1.319	2.1104	0.163636	2.78182
1.26672	1.85786	2.07925	1.58023		0.464358		0.87002	1.0552	0.5276	0.163636	2.45455
1.26672	0.675585	0.16634	0.582189		0.773931		0.0725016	1.9785	1.4509	0.654545	0.818182
0.168896	0.92893	0.0831699	1.74657		0.851324		0.0725016	1.1871	1.319	1.8	0.327273
0.0844482	0.591137	3.16046	1.24755		1.47047		0.87002	1.8466	1.319	0.818182	0.327273
0.0844482	0.675585	0.748529	0.332679		0.773931		1.08752	2.2423	0.2638	1.30909	0.163636
0.0844482	0.506689	1.99608	1.41389				0.580013	0.3957	1.1871	0.163636	0.327273
1.26672	0.168896	0.415849					0.362508	1.9785		0.327273	0.981818
1.01338	0.253344	0.24951					0.0725016	1.319		0.818182	0.981818
0.92893	0.0844482	0.415849					0.652515	0.2638		0.327273	0.981818
1.18227	0.0844482	0.499019					0.0725016	0.2638		0.327273	0.163636
0.168896	0.337793	1.82974					0.0725016	0.2638		0.818182	0.327273
0.422241	0.844482	1.41389					0.362508	2.3742		0.818182	0.327273
1.18227	0.675585	1.91291					0.0725016	1.319		1.96364	0.327273
0.675585	0.591137	2.4951					0.362508	0.5276		0.163636	0.490909
1.18227	0.0844482	0.24951					0.580013	0.5276		0.163636	0.981818
0.168896	0.422241	0.16634					1.66754	2.2423		0.163636	3.10909
0.168896	0.844482	0.748529					0.725016	2.1104		0.654545	0.818182
2.19565	0.675585	0.24951					1.16003	1.5828		0.327273	1.30909
2.70234	1.35117	1.41389					0.145003	1.319		0.654545	2.78182
1.43562	0.675585	0.748529					0.652515	1.1871		0.327273	0.654545
0.0844482	1.26672	1.24755					0.507511	1.1871		1.96364	0.327273
0.0844482	0.760033	0.415849					0.145003	0.2638		1.14545	0.327273
1.26672	0.591137	0.332679					0.0725016	0.2638		0.490909	0.327273
1.85786	1.68896	0.24951					0.0725016	0.6595		0.490909	0.981818
1.94231	1.52007	0.665359					0.145003	0.3957		0.654545	1.96364
0.168896	0.506689	0.582189					0.217505	1.319		0.981818	1.63636
1.26672	0.0844482	0.24951					0.362508	2.2423		1.47273	0.818182
0.844482	0.0844482	0.0831699					0.0725016	2.1104		1.63636	0.654545
0.92893	0.844482	1.08121					0.0725016	0.2638		1.8	0.490909
0.92893	0.92893	0.24951					0.290007	0.6595		0.654545	0.327273
1.85786	0.591137	0.332679					0.0725016	0.3957		1.14545	2.45455
0.506689	0.591137	0.0831699					0.362508	0.3957		0.327273	1.63636
1.26672	0.337793	0.582189					0.942521	1.5828		0.163636	0.654545
0.760033	0.168896	3.07729					0.43501	1.319		0.327273	0.981818
1.01338	0.760033	1.41389					0.0725016	0.9233		0.818182	1.14545
0.253344	0.760033	1.16438					0.217505	1.8466		0.981818	0.327273
1.94231	0.168896	0.998038					0.507511	2.7699		0.654545	0.163636
0.168896	0.168896	0.831699					0.43501	0.6595		1.14545	0.981818
2.02676	0.0844482	0.748529					0.43501	0.2638		0.327273	0.818182
1.01338	0.0844482	0.16634					1.16003	0.6595		1.96364	0.163636
1.85786	0.760033	0.16634					0.725016	0.7914		0.490909	5.89091
1.26672	0.337793	0.16634					0.942521	1.1871		0.981818	0.490909
1.09783	0.337793	0.16634					0.0725016	0.6595		0.327273	0.818182
0.168896	0.253344	0.16634					0.0725016	0.3957		0.981818	0.654545
0.0844482	0.253344	0.16634					0.290007	0.9233		0.981818	0.490909
0.0844482	0.253344	1.08121					0.0725016	1.0552		0.327273	0.163636
0.0844482	0.253344	0.831699					0.43501	0.9233		0.327273	0.163636
0.253344	0.0844482	0.914869					0.0725016	0.3957		0.163636	0.163636
0.0844482	1.26672	1.24755					0.0725016	0.9233		0.163636	0.654545
2.19565	0.92893	2.57827					0.0725016	4.2208		0.327273	0.981818
2.1112	1.01338	0.16634					0.145003	1.0552		0.163636	0.490909
1.18227	0.675585	0.831699					0.145003	0.6595		0.163636	0.981818
1.09783	0.506689	0.0831699					0.217505	0.9233		0.327273	0.163636
1.60452	0.422241	0.0831699					0.362508	1.0552		0.327273	0.490909
1.43562	0.168896	0.0831699					0.0725016	0.1319		0.327273	0.490909
1.43562	0.337793	0.665359					0.0725016	1.1871		1.30909	0.654545
0.422241	0.506689	1.82974					0.145003	2.5061		1.8	0.163636
1.18227	0.506689	0.16634					0.507511	2.9018		2.45455	0.163636
0.0844482	0.92893	0.16634					0.362508	1.7147		3.27273	0.327273
1.68896	0.844482	0.16634					0.43501	0.1319		2.45455	0.163636
2.19565	0.760033	0.831699					1.81254	3.5613		2.29091	0.163636
2.95569	0.0844482	0.998038					0.0725016	1.4509		3.10909	0.654545
0.422241	0.0844482	1.16438					0.507511	0.2638		0.327273	1.47273
4.3913	0.168896	0.831699					0.797518	1.9785		1.30909	0.818182
1.94231	0.168896	0.665359					1.88504	0.6595		1.63636	0.981818
0.506689	0.0844482	0.499019					0.362508	2.9018		2.78182	0.163636
1.26672	1.26672	0.499019					1.08752	1.1871		0.981818	0.327273
0.253344	0.92893	0.415849					0.0725016	1.319		0.490909	0.490909
0.0844482	1.01338	0.415849					0.145003	0.1319		0.818182	0.981818
1.60452	0.591137	0.415849					0.0725016	1.319		2.94545	0.163636
0.0844482	0.422241	1.16438					0.0725016	1.9785		1.63636	0.490909
1.94231	0.337793	1.33072					0.0725016	0.9233		1.96364	0.327273
1.52007	0.337793	0.998038					0.725016	0.2638		1.47273	0.327273
0.844482	0.92893	1.24755					0.43501	0.9233		2.29091	0.163636
0.760033	0.844482	0.914869					0.0725016	0.1319		0.981818	1.14545
0.760033	0.168896	0.831699					0.797518	3.0337		2.45455	0.327273
0.168896	0.168896	0.748529					0.362508	1.4509		0.490909	0.163636
1.01338	0.0844482	0.748529					0.580013	1.4509		2.78182	2.29091
0.844482	0.0844482	1.82974					0.0725016	1.7147		1.96364	0.818182
1.18227	0.0844482	1.24755					0.0725016	1.319		0.327273	0.981818
0.844482	0.0844482	1.08121					0.0725016	1.319		0.163636	0.327273
0.760033	1.26672	1.16438					0.43501	1.319		0.163636	0.327273
0.675585	0.92893	1.41389					0.217505	0.3957		0.163636	0.163636
0.675585	0.760033	1.91291					0.0725016	1.7147		2.29091	0.327273
0.675585	0.337793	1.6634					0.145003	1.7147		0.163636	0.490909
0.675585	0.253344	0.998038					0.290007	1.0552		0.163636	0.818182
1.01338	0.168896	0.831699					0.43501	1.5828		0.327273	0.327273
0.0844482	0.168896	0.16634					0.0725016	0.3957		2.94545	0.654545
1.01338	1.01338	1.24755					0.580013	0.9233		1.63636	0.163636
1.68896	0.760033	0.24951					0.797518	1.319		1.47273	0.163636
1.09783	0.675585	1.49706					0.217505	2.3742		2.12727	1.14545
2.19565	0.506689	0.831699					0.290007	1.4509		0.163636	0.654545
1.26672	0.337793	0.831699					0.145003	1.319		2.45455	0.327273
1.52007	0.0844482	0.748529					0.0725016	1.7147		1.63636	0.654545
1.26672	0.168896	0.748529					1.16003	0.1319		3.6	0.818182
0.844482	1.01338	0.998038					0.580013	0.3957		1.63636	1.14545
0.844482	0.168896	0.998038						1.9785		1.63636	0.327273
0.591137	1.85786							1.5828		2.29091	0.163636
0.253344	0.253344							2.9018		0.163636	0.163636
2.02676	0.422241							1.5828		1.96364	0.327273
1.01338	0.422241							1.319		1.47273	0.327273
2.70234	0.337793							1.7147		0.981818	2.12727
1.01338	0.760033							1.5828		1.30909	0.490909
0.844482	0.506689							1.5828		2.45455	0.327273
1.52007	1.18227							0.7914		0.490909	1.63636
0.168896	0.92893							0.7914		2.45455	0.327273
0.168896	0.168896							0.7914		0.163636	2.61818
1.18227	0.168896							1.1871		3.10909	0.490909
1.09783	0.253344							0.7914		1.47273	0.163636
0.844482	0.168896							1.5828		0.490909	2.45455
0.760033	0.422241							2.9018
0.591137	0.253344							1.1871
0.168896	0.844482
1.26672	1.01338
0.591137	0.591137
0.844482	0.422241
0.760033	0.0844482
1.01338	0.0844482
0.591137	0.0844482
0.675585	0.422241
0.844482	0.168896
1.01338	0.591137
1.01338	0.253344
0.591137	0.168896
0.168896	0.168896
0.0844482	0.0844482
2.19565	0.0844482
1.01338	0.0844482
1.94231	0.168896
2.19565	0.168896
0.844482	0.422241
0.844482	0.0844482
1.18227	0.337793
1.35117	0.675585
0.168896	0.506689
0.0844482	0.591137
0.0844482	0.760033
4.98244	0.253344
0.0844482	0.168896
0.0844482	0.0844482
0.0844482	0.844482
0.591137	0.506689
0.506689	0.591137
1.01338	0.675585
0.92893	0.760033
0.760033	0.844482
0.675585	0.0844482
1.35117	1.18227
1.18227	1.09783
0.844482	1.18227
0.844482	1.26672
0.844482	1.35117
1.18227	1.43562
0.760033	0.168896
0.168896	0.253344
0.0844482	0.506689
0.422241	0.422241
0.168896	0.168896
1.01338	0.0844482
0.844482	0.253344
0.337793	0.422241
1.01338	0.675585
0.675585	0.422241
0.844482	0.844482
1.43562	1.01338
0.168896	0.760033
0.506689	0.591137
1.01338	0.168896
0.844482	0.168896
0.675585	0.337793
0.760033	0.253344
0.844482	0.422241
0.675585	0.506689
0.844482	0.337793
0.844482	0.253344
0.844482	0.168896
1.01338	0.92893
0.760033	0.844482
1.43562	0.168896
0.760033	0.760033
1.09783	0.0844482
1.01338	0.337793
0.591137	0.168896
0.844482	0.253344
1.35117	0.844482
0.844482	0.253344
0.760033
0.675585

## Sheet: Figure 5B
Integrated RLU (int_RLU) for different genotypes and treatments
Genotype	Treatment	int_RLU
Col-0	Water	-4496.14
Col-0	Water	2386.49
Col-0	Water	4156.99
Col-0	Water	52988.8
Col-0	Water	-29790.4
Col-0	Water	-64481.6
Col-0	Water	-16473.3
Col-0	Water	-35263.2
Col-0	Water	-31690.4
Col-0	Water	-48357.4
Col-0	Water	31519.4
Col-0	Water	-9268.88
Col-0	Water	5171.75
Col-0	Water	44134.3
Col-0	Water	-848.153
Col-0	Water	48124.8
Col-0	Water	16638.5
Col-0	Water	-7755.71
Col-0	Water	16936.8
Col-0	Water	-87126.7
Col-0	Water	-28701.4
Col-0	Water	-54653.4
Col-0	Water	-86430.4
Col-0	Chitin (500 µg/mL)	250406
Col-0	Chitin (500 µg/mL)	349628
Col-0	Chitin (500 µg/mL)	470600
Col-0	Chitin (500 µg/mL)	351209
Col-0	Chitin (500 µg/mL)	815742
Col-0	Chitin (500 µg/mL)	398007
Col-0	Chitin (500 µg/mL)	472873
Col-0	Chitin (500 µg/mL)	916945
Col-0	Chitin (500 µg/mL)	163615
Col-0	Chitin (500 µg/mL)	944652
Col-0	Chitin (500 µg/mL)	325917
Col-0	Chitin (500 µg/mL)	516458
Col-0	Chitin (500 µg/mL)	598083
Col-0	Chitin (500 µg/mL)	571834
Col-0	Chitin (500 µg/mL)	316953
Col-0	Chitin (500 µg/mL)	433013
Col-0	Chitin (500 µg/mL)	323612
Col-0	Chitin (500 µg/mL)	447164
Col-0	Chitin (500 µg/mL)	336987
Col-0	Chitin (500 µg/mL)	112910
Col-0	Chitin (500 µg/mL)	1.50525e+06
Col-0	Chitin (500 µg/mL)	553122
Col-0	Chitin (500 µg/mL)	686923
Col-0	Chitin (500 µg/mL)	398615
rbohd	Water	-12846.1
rbohd	Water	14300.3
rbohd	Water	-883.846
rbohd	Water	-7926.13
rbohd	Water	19529.3
rbohd	Water	-63098
rbohd	Water	-62463.6
rbohd	Water	-53954.1
rbohd	Water	-33746.8
rbohd	Water	34582.7
rbohd	Water	-44414.6
rbohd	Water	-11846
rbohd	Water	-16203.5
rbohd	Water	-22164.3
rbohd	Water	-13115.3
rbohd	Water	-7631.5
rbohd	Water	-16730.2
rbohd	Water	-33081.1
rbohd	Water	-35210.6
rbohd	Water	-34087.6
rbohd	Water	-58870.3
rbohd	Water	-95988.1
rbohd	Water	-64342.1
rbohd	Water	-92998.8
rbohd	Chitin (500 µg/mL)	5636.41
rbohd	Chitin (500 µg/mL)	53420.8
rbohd	Chitin (500 µg/mL)	92389.8
rbohd	Chitin (500 µg/mL)	147618
rbohd	Chitin (500 µg/mL)	83846.7
rbohd	Chitin (500 µg/mL)	73090.8
rbohd	Chitin (500 µg/mL)	134673
rbohd	Chitin (500 µg/mL)	86843.8
rbohd	Chitin (500 µg/mL)	64387.2
rbohd	Chitin (500 µg/mL)	66721.7
rbohd	Chitin (500 µg/mL)	125226
rbohd	Chitin (500 µg/mL)	108171
rbohd	Chitin (500 µg/mL)	90692.8
rbohd	Chitin (500 µg/mL)	92730.6
rbohd	Chitin (500 µg/mL)	30584.1
rbohd	Chitin (500 µg/mL)	78862.5
rbohd	Chitin (500 µg/mL)	47189.7
rbohd	Chitin (500 µg/mL)	16840.5
rbohd	Chitin (500 µg/mL)	50071.2
rbohd	Chitin (500 µg/mL)	87075.9
rbohd	Chitin (500 µg/mL)	89766.9
S133A	Water	-7471.95
S133A	Water	3508.29
S133A	Water	-2063.34
S133A	Water	-60955.9
S133A	Water	-60732.8
S133A	Water	-49682.5
S133A	Water	-62986.1
S133A	Water	-21601
S133A	Water	-26015.7
S133A	Water	161118
S133A	Water	-10302.4
S133A	Water	-15929.7
S133A	Water	25362.7
S133A	Water	-17009.4
S133A	Water	-27338.7
S133A	Water	-24623
S133A	Water	-30903.5
S133A	Water	-18831.1
S133A	Water	-68633.6
S133A	Water	-15222.4
S133A	Water	91730.6
S133A	Chitin (500 µg/mL)	107234
S133A	Chitin (500 µg/mL)	158544
S133A	Chitin (500 µg/mL)	109608
S133A	Chitin (500 µg/mL)	284380
S133A	Chitin (500 µg/mL)	105446
S133A	Chitin (500 µg/mL)	156766
S133A	Chitin (500 µg/mL)	221063
S133A	Chitin (500 µg/mL)	88196
S133A	Chitin (500 µg/mL)	115995
S133A	Chitin (500 µg/mL)	430162
S133A	Chitin (500 µg/mL)	180997
S133A	Chitin (500 µg/mL)	324232
S133A	Chitin (500 µg/mL)	315643
S133A	Chitin (500 µg/mL)	394361
S133A	Chitin (500 µg/mL)	337787
S133A	Chitin (500 µg/mL)	176279
S133A	Chitin (500 µg/mL)	216325
S133A	Chitin (500 µg/mL)	261902
S133A	Chitin (500 µg/mL)	610129
S133A	Chitin (500 µg/mL)	261123
S133A	Chitin (500 µg/mL)	32511.8
S163A	Water	20036.6
S163A	Water	125693
S163A	Water	33547.5
S163A	Water	69097.2
S163A	Water	9001.17
S163A	Water	4747.17
S163A	Water	-25270.9
S163A	Water	-12400.3
S163A	Water	52956.2
S163A	Water	76932.3
S163A	Water	43160.2
S163A	Water	31684.6
S163A	Water	57098.6
S163A	Water	9050.19
S163A	Water	39337.8
S163A	Water	28041
S163A	Water	67250.8
S163A	Water	341199
S163A	Water	-17560.4
S163A	Water	8976.56
S163A	Chitin (500 µg/mL)	222207
S163A	Chitin (500 µg/mL)	332001
S163A	Chitin (500 µg/mL)	596643
S163A	Chitin (500 µg/mL)	636300
S163A	Chitin (500 µg/mL)	2.37262e+06
S163A	Chitin (500 µg/mL)	739945
S163A	Chitin (500 µg/mL)	560321
S163A	Chitin (500 µg/mL)	250413
S163A	Chitin (500 µg/mL)	974767
S163A	Chitin (500 µg/mL)	907873
S163A	Chitin (500 µg/mL)	269369
S163A	Chitin (500 µg/mL)	365053
S163A	Chitin (500 µg/mL)	888810
S163A	Chitin (500 µg/mL)	1.12607e+06
S163A	Chitin (500 µg/mL)	769455
S163A	Chitin (500 µg/mL)	1.87567e+06
S163A	Chitin (500 µg/mL)	741158
S163A	Chitin (500 µg/mL)	646545
S163A	Chitin (500 µg/mL)	719736
S39A/S339A/S343A	Water	-9105.52
S39A/S339A/S343A	Water	-9159.94
S39A/S339A/S343A	Water	-10174.2
S39A/S339A/S343A	Water	-7205.66
S39A/S339A/S343A	Water	-67458.9
S39A/S339A/S343A	Water	-11356.2
S39A/S339A/S343A	Water	-68929.3
S39A/S339A/S343A	Water	-64982.8
S39A/S339A/S343A	Water	-46492.7
S39A/S339A/S343A	Water	-27247.4
S39A/S339A/S343A	Water	30070.1
S39A/S339A/S343A	Water	-20516.1
S39A/S339A/S343A	Water	-21321.5
S39A/S339A/S343A	Water	-22717.2
S39A/S339A/S343A	Water	-16291.8
S39A/S339A/S343A	Water	-32861.1
S39A/S339A/S343A	Water	-33224.2
S39A/S339A/S343A	Water	-33903.8
S39A/S339A/S343A	Water	-33096.2
S39A/S339A/S343A	Water	-99137.3
S39A/S339A/S343A	Water	-99149.3
S39A/S339A/S343A	Water	-74245.1
S39A/S339A/S343A	Water	-102327
S39A/S339A/S343A	Chitin (500 µg/mL)	25206
S39A/S339A/S343A	Chitin (500 µg/mL)	84333.4
S39A/S339A/S343A	Chitin (500 µg/mL)	40843.4
S39A/S339A/S343A	Chitin (500 µg/mL)	8998.51
S39A/S339A/S343A	Chitin (500 µg/mL)	161038
S39A/S339A/S343A	Chitin (500 µg/mL)	113334
S39A/S339A/S343A	Chitin (500 µg/mL)	198575
S39A/S339A/S343A	Chitin (500 µg/mL)	57408.5
S39A/S339A/S343A	Chitin (500 µg/mL)	58651.3
S39A/S339A/S343A	Chitin (500 µg/mL)	93508.8
S39A/S339A/S343A	Chitin (500 µg/mL)	163061
S39A/S339A/S343A	Chitin (500 µg/mL)	61695.3
S39A/S339A/S343A	Chitin (500 µg/mL)	14234.5
S39A/S339A/S343A	Chitin (500 µg/mL)	86087.3
S39A/S339A/S343A	Chitin (500 µg/mL)	70755
S39A/S339A/S343A	Chitin (500 µg/mL)	22948.7
S39A/S339A/S343A	Chitin (500 µg/mL)	254831
S39A/S339A/S343A	Chitin (500 µg/mL)	60983.8
S39A/S339A/S343A	Chitin (500 µg/mL)	51480.8
S39A/S339A/S343A	Chitin (500 µg/mL)	45588.1
S39A/S339A/S343A	Chitin (500 µg/mL)	58209.9
S39A/S339A/S343A	Chitin (500 µg/mL)	147608
S39A/S339A/S343A	Chitin (500 µg/mL)	68396.9
S39A/S339A/S343A	Chitin (500 µg/mL)	204200
S343A/S347A	Water	-10554.4
S343A/S347A	Water	-5002.89
S343A/S347A	Water	5195.71
S343A/S347A	Water	-10158.4
S343A/S347A	Water	-56026.5
S343A/S347A	Water	-22185.3
S343A/S347A	Water	-34950.6
S343A/S347A	Water	-1609.7
S343A/S347A	Water	-51015
S343A/S347A	Water	-18975.1
S343A/S347A	Water	-20884
S343A/S347A	Water	-20886.3
S343A/S347A	Water	-9485.75
S343A/S347A	Water	-31104.5
S343A/S347A	Water	-27151.9
S343A/S347A	Water	-33554.9
S343A/S347A	Water	-68758
S343A/S347A	Water	-98583.3
S343A/S347A	Water	-97817.5
S343A/S347A	Water	-98001
S343A/S347A	Chitin (500 µg/mL)	129319
S343A/S347A	Chitin (500 µg/mL)	53786.2
S343A/S347A	Chitin (500 µg/mL)	136968
S343A/S347A	Chitin (500 µg/mL)	33944.7
S343A/S347A	Chitin (500 µg/mL)	126638
S343A/S347A	Chitin (500 µg/mL)	63069.1
S343A/S347A	Chitin (500 µg/mL)	321140
S343A/S347A	Chitin (500 µg/mL)	48796.9
S343A/S347A	Chitin (500 µg/mL)	13517.7
S343A/S347A	Chitin (500 µg/mL)	48605
S343A/S347A	Chitin (500 µg/mL)	46436.9
S343A/S347A	Chitin (500 µg/mL)	102984
S343A/S347A	Chitin (500 µg/mL)	40798.2
S343A/S347A	Chitin (500 µg/mL)	92364.3
S343A/S347A	Chitin (500 µg/mL)	94266.3
S343A/S347A	Chitin (500 µg/mL)	169320
S343A/S347A	Chitin (500 µg/mL)	49172.6
S343A/S347A	Chitin (500 µg/mL)	349087
S343A/S347A	Chitin (500 µg/mL)	99939.1
cpk6-1	Water	-4874.88
cpk6-1	Water	-10662.7
cpk6-1	Water	6809.29
cpk6-1	Water	-60647.7
cpk6-1	Water	-62250.1
cpk6-1	Water	-56498.3
cpk6-1	Water	-52779.6
cpk6-1	Water	-10100.2
cpk6-1	Water	6258.5
cpk6-1	Water	20136.5
cpk6-1	Water	27758.5
cpk6-1	Water	2420.35
cpk6-1	Water	16097.2
cpk6-1	Water	-3043.26
cpk6-1	Water	2725.59
cpk6-1	Water	-2156.41
cpk6-1	Water	14718.6
cpk6-1	Water	-92655.1
cpk6-1	Water	-14937.4
cpk6-1	Water	-79358.3
cpk6-1	Water	-40885.3
cpk6-1	Chitin (500 µg/mL)	245891
cpk6-1	Chitin (500 µg/mL)	258782
cpk6-1	Chitin (500 µg/mL)	378697
cpk6-1	Chitin (500 µg/mL)	329530
cpk6-1	Chitin (500 µg/mL)	167277
cpk6-1	Chitin (500 µg/mL)	270772
cpk6-1	Chitin (500 µg/mL)	694191
cpk6-1	Chitin (500 µg/mL)	264037
cpk6-1	Chitin (500 µg/mL)	269863
cpk6-1	Chitin (500 µg/mL)	471974
cpk6-1	Chitin (500 µg/mL)	574601
cpk6-1	Chitin (500 µg/mL)	455359
cpk6-1	Chitin (500 µg/mL)	590261
cpk6-1	Chitin (500 µg/mL)	421227
cpk6-1	Chitin (500 µg/mL)	369703
cpk6-1	Chitin (500 µg/mL)	491264
cpk6-1	Chitin (500 µg/mL)	520804
cpk6-1	Chitin (500 µg/mL)	438618
cpk6-1	Chitin (500 µg/mL)	284862
cpk6-1	Chitin (500 µg/mL)	796683
cpk11-2	Water	11722.5
cpk11-2	Water	20833.1
cpk11-2	Water	110706
cpk11-2	Water	-1202.41
cpk11-2	Water	-4288.93
cpk11-2	Water	-54205.9
cpk11-2	Water	-27731.4
cpk11-2	Water	-64470.4
cpk11-2	Water	-39886.3
cpk11-2	Water	-51940.2
cpk11-2	Water	-13600.4
cpk11-2	Water	6288.1
cpk11-2	Water	-6593.45
cpk11-2	Water	83153.6
cpk11-2	Water	5090.85
cpk11-2	Water	6967.55
cpk11-2	Water	-9356.01
cpk11-2	Water	-20791.5
cpk11-2	Water	2936.19
cpk11-2	Water	5436.69
cpk11-2	Water	-95421
cpk11-2	Water	-86036.9
cpk11-2	Water	-74026
cpk11-2	Water	-81293.4
cpk11-2	Chitin (500 µg/mL)	490603
cpk11-2	Chitin (500 µg/mL)	413691
cpk11-2	Chitin (500 µg/mL)	309281
cpk11-2	Chitin (500 µg/mL)	608594
cpk11-2	Chitin (500 µg/mL)	392664
cpk11-2	Chitin (500 µg/mL)	227066
cpk11-2	Chitin (500 µg/mL)	435244
cpk11-2	Chitin (500 µg/mL)	198606
cpk11-2	Chitin (500 µg/mL)	795688
cpk11-2	Chitin (500 µg/mL)	471657
cpk11-2	Chitin (500 µg/mL)	590806
cpk11-2	Chitin (500 µg/mL)	345723
cpk11-2	Chitin (500 µg/mL)	340340
cpk11-2	Chitin (500 µg/mL)	386748
cpk11-2	Chitin (500 µg/mL)	458662
cpk11-2	Chitin (500 µg/mL)	488930
cpk11-2	Chitin (500 µg/mL)	306162
cpk11-2	Chitin (500 µg/mL)	248893
cpk11-2	Chitin (500 µg/mL)	548605
cpk11-2	Chitin (500 µg/mL)	519212
cpk11-2	Chitin (500 µg/mL)	434340
cpk11-2	Chitin (500 µg/mL)	670273
cpk11-2	Chitin (500 µg/mL)	635736
cerk1-2	Water	375.884
cerk1-2	Water	-2634.92
cerk1-2	Water	-848.306
cerk1-2	Water	-183.266
cerk1-2	Water	3043.57
cerk1-2	Water	-19743.5
cerk1-2	Water	-46775.6
cerk1-2	Water	1008.17
cerk1-2	Water	-32674.5
cerk1-2	Water	58422.5
cerk1-2	Water	-46973.5
cerk1-2	Water	-8264.7
cerk1-2	Water	11113.2
cerk1-2	Water	18403.4
cerk1-2	Water	1880.75
cerk1-2	Water	44686.4
cerk1-2	Water	84060.8
cerk1-2	Water	54002.8
cerk1-2	Water	156170
cerk1-2	Water	140288
cerk1-2	Water	-23395
cerk1-2	Water	-36209.7
cerk1-2	Chitin (500 µg/mL)	3603.79
cerk1-2	Chitin (500 µg/mL)	-2815.42
cerk1-2	Chitin (500 µg/mL)	12010
cerk1-2	Chitin (500 µg/mL)	15859.7
cerk1-2	Chitin (500 µg/mL)	12121.6
cerk1-2	Chitin (500 µg/mL)	21175.9
cerk1-2	Chitin (500 µg/mL)	18393.4
cerk1-2	Chitin (500 µg/mL)	8592.41
cerk1-2	Chitin (500 µg/mL)	1494.91
cerk1-2	Chitin (500 µg/mL)	5853.16
cerk1-2	Chitin (500 µg/mL)	26956.6
cerk1-2	Chitin (500 µg/mL)	99779.4
cerk1-2	Chitin (500 µg/mL)	5946.45
cerk1-2	Chitin (500 µg/mL)	12322.6
cerk1-2	Chitin (500 µg/mL)	16234.6
cerk1-2	Chitin (500 µg/mL)	77422.3
cerk1-2	Chitin (500 µg/mL)	2977.35
cerk1-2	Chitin (500 µg/mL)	6844.07
cerk1-2	Chitin (500 µg/mL)	37372.1
cerk1-2	Chitin (500 µg/mL)	4457.62
cerk1-2	Chitin (500 µg/mL)	-2960.96
cerk1-2	Chitin (500 µg/mL)	53414.1
cerk1-2	Chitin (500 µg/mL)	119283

## Sheet: Figure 5C
Normalised data for #cells showing GFP in different genotypes and treatments
col0-control	col0-chitin	cpk5_1-control	cpk5_1-chitin	cpk6_1-control	cpk6_1-chitin	cpk11_2-control	cpk11_2-chitin	bik1-control	bik1-chitin
0.168896	0.253344	2.07725	1.88841	1.29282	1.07735	1.23704	1.23704	2.97019	0.990064
0.422241	0.168896	6.79828	4.53219	0.574586	0.143646	1.48445	1.36075	1.5841	1.45209
0.337793	0.337793	1.13305	2.83262	2.1547	0.430939	1.60815	0.247408	0.264017	0.0660043
0.506689	0.168896	4.72103	2.83262	0.574586	1.58011	1.73186	1.73186	0.0660043	0.0660043
2.1112	0.422241	4.15451	1.32189	1.22099	0.21547	1.23704	1.23704	1.65011	0.0660043
0.253344	0.168896	0.566524	3.2103	0.0718232	0.574586	1.60815	1.60815	0.396026	0.0660043
0.253344	0.675585	0.188841	3.02146	0.143646	2.8011	1.11334	1.11334	2.50816	0.198013
2.1112	0.337793	1.32189	3.58798	0.0718232	0.0718232	0.989634	0.989634	0.660043	0.726047
2.19565	0.422241	0.188841	1.88841	0.143646	2.44199	0.247408	1.48445	0.660043	0.92406
2.19565	0.0844482	0.188841	2.26609	0.21547	0.21547	0.371113	0.371113	1.45209	0.660043
0.0844482	0.253344	4.34335	0.188841	0.574586	0.574586	1.73186	0.247408	0.0660043	0.330021
1.09783	0.591137	4.53219	2.64378	1.72376	4.09392	1.23704	0.618521	1.65011	0.396026
0.591137	1.26672	3.2103	2.26609	0.933702	0.359116	1.11334	1.11334	2.90419	1.18808
0.92893	0.591137	0.188841	1.69957	0.718232	0.0718232	0.618521	0.618521	1.05607	0.330021
1.01338	0.506689	0.188841	1.51073	0.574586	1.58011	1.23704	0.618521	1.32009	0.396026
1.18227	0.253344	0.566524	1.32189	3.80663	0.0718232	0.247408	0.247408	0.46203	0.660043
1.94231	0.422241	0.188841	2.26609	0.0718232	0.0718232	1.85556	0.494817	0.858055	0.594038
0.844482	0.506689	1.88841	3.02146	2.08287	0.0718232	1.48445	0.247408	1.5181	0.0660043
1.52007	0.591137	0.188841	2.64378	2.72928	0.21547	1.73186	1.73186	0.726047	0.660043
2.19565	0.591137	0.755365	2.26609	0.718232	0.0718232	3.83483	2.59779	1.65011	0.0660043
2.95569	0.337793	0.188841	1.88841	1.00552	0.0718232	0.742225	0.742225	1.25408	0.396026
3.29348	0.253344	0.188841	1.69957	0.0718232	1.22099	0.742225	1.97927	0.990064	0.726047
1.09783	2.19565	1.69957	1.69957	0.21547	0.0718232	0.989634	0.989634	1.71611	0.528034
0.760033	0.253344	0.188841	2.64378	4.88398	0.0718232	1.11334	1.36075	0.660043	0.0660043
2.36455	0.337793	0.188841	1.88841	0.0718232	0.718232	5.69039	1.48445	0.132009	0.0660043
1.52007	0.760033	0.377682	2.26609	0.0718232	0.0718232	1.73186	0.123704	2.24414	0.660043
5.23579	0.760033	2.26609	1.88841	0.0718232	0.0718232	1.73186	1.36075	1.78211	0.198013
0.844482	0.92893	0.566524	2.64378	1.07735	2.01105	2.8452	2.8452	1.5181	0.396026
1.01338	0.168896	0.377682	3.2103	0.143646	0.0718232	1.23704	0.123704	1.91412	0.264017
0.760033	0.506689	0.188841	1.88841	0.0718232	2.37017	1.11334	1.11334	1.5841	0.264017
1.01338	0.506689	1.13305	2.45494	0.0718232	0.359116	0.247408	0.247408	0.792051	0.0660043
0.422241	0.591137	0.188841	2.26609	0.21547	0.430939	0.618521	0.618521	1.5841	0.46203
0.760033	0.92893	0.188841	1.88841	0.21547	0.574586	0.742225	0.123704	0.660043	0.330021
0.92893	0.675585	0.188841	2.26609	0.0718232	0.502762	1.23704	0.123704	0.594038	0.594038
0.675585	0.675585	5.66524	1.69957	0.0718232	0.502762	1.85556	0.123704	0.0660043	0.396026
0.0844482	2.02676	1.88841	1.51073	0.0718232	0.574586	1.23704	3.46372	1.5181	0.264017
0.844482	1.68896	0.377682	1.51073	1.00552	0.0718232	1.11334	0.123704	0.792051	0.0660043
1.18227	1.26672	0.944206	1.51073	0.21547	0.0718232	1.73186	0.123704	0.660043	0.46203
0.844482	0.591137	2.26609	2.64378	0.143646	3.59116	2.10297	0.123704	0.990064	0.0660043
0.844482	0.844482	1.51073	3.2103	0.143646	0.0718232	0.123704	0.123704	0.92406	0.0660043
0.92893	0.844482	1.13305	1.51073	0.0718232	0.0718232	0.247408	0.123704	1.45209	1.05607
0.506689	0.760033	0.377682	0.566524	0.861878	0.21547	0.247408	0.742225	1.18808	0.46203
1.26672	0.675585	2.26609	0.188841	0.0718232	0.430939	0.123704	0.123704	1.12207	0.0660043
1.26672	0.168896	0.188841	4.15451	0.21547	0.143646	0.247408	0.989634	1.5841	0.330021
1.43562	1.09783	0.188841	0.188841	0.718232	0.21547	0.123704	0.123704	0.660043	0.396026
0.0844482	0.422241	1.32189	0.566524	2.65746	0.287293	1.85556	0.371113	0.594038	0.198013
3.20903	0.168896	1.13305	0.566524	1.8674	0.502762	2.10297	1.85556	0.132009	0.792051
2.36455	1.01338	1.88841	0.188841	0.790055	0.430939	2.72149	0.742225	0.594038	0.0660043
0.0844482	0.591137	0.377682	0.188841	2.1547	0.359116	1.73186	0.123704	0.660043	0.330021
1.52007	1.01338	1.51073	0.188841	1.36464	0.21547	2.10297	0.618521	1.5181	0.396026
0.506689	0.0844482	0.377682	0.188841	4.30939	0.21547	1.97927	4.20594	0.792051	1.05607
0.92893	0.422241	7.36481	1.69957	1.50829	0.430939	1.60815	0.742225	0.660043	0.594038
1.18227	0.844482	0.188841	0.188841	2.72928	0.287293	1.36075	2.72149	0.594038	0.264017
1.85786	0.591137	0.755365	0.566524	2.87293	0.933702	1.85556	1.23704	0.528034	0.46203
1.09783	0.760033	4.15451	0.188841	0.718232	0.933702	0.123704	1.11334	0.528034	0.0660043
0.253344	0.337793	2.83262	0.188841	0.0718232	0.0718232	0.618521	0.123704	0.528034	0.396026
0.844482	2.70234	1.32189	0.755365	1.43646	0.933702	0.989634	2.9689	0.264017	0.528034
0.675585	0.422241	0.566524	1.13305	0.359116	0.502762	8.16448	0.371113	0.132009	0.0660043
0.844482	0.675585	0.377682	3.39914	4.38122	0.143646	0.123704	1.23704	1.05607	0.0660043
0.422241	2.449	0.755365	4.15451	3.73481	0.0718232	3.09261	1.23704	0.990064	0.396026
0.844482	1.09783	2.64378	1.88841	0.861878	0.359116	1.48445	0.371113	0.92406	0.594038
1.26672	1.09783	0.188841	0.755365	1.07735	0.143646	0.247408	1.73186	0.792051	0.330021
0.844482	0.591137	2.26609	0.566524	0.718232	0.143646	0.494817	0.371113	0.726047	0.198013
1.43562	0.0844482	0.188841	1.13305	1.43646	0.0718232	0.494817	0.123704	1.05607	0.594038
2.02676	2.95569	0.188841	0.566524	0.0718232	0.0718232	0.371113	0.494817	1.25408	0.46203
0.506689	0.0844482	3.39914	0.377682	0.21547	2.1547	2.22668	0.247408	1.45209	0.990064
0.591137	0.422241	0.755365	4.72103	0.430939	0.0718232	1.23704	0.371113	1.05607	0.0660043
0.0844482	0.0844482	0.566524	0.566524	4.23757	0.143646	0.494817	1.85556	1.18808	0.330021
0.844482	1.35117	0.755365	0.188841	0.861878	0.0718232	0.247408	0.742225	1.5181	0.0660043
1.26672	0.337793	0.188841	0.944206	0.574586	0.0718232	0.618521	0.742225	1.25408	0.0660043
0.0844482	0.760033	0.188841	0.188841	1.8674	0.0718232	1.23704	0.247408	1.5181	0.990064
0.253344	0.675585	2.45494	0.188841	2.29834	0.0718232	0.123704	1.23704	0.660043	0.0660043
0.506689	0.506689	0.377682	0.566524	0.718232	0.0718232	0.123704	0.618521	0.726047	0.264017
2.19565	0.0844482	0.944206	0.566524	1.79558	1.07735	0.618521	1.23704	0.92406	0.0660043
2.70234	3.63127	0.566524	2.45494	0.646409	1.14917	0.123704	0.371113	1.12207	0.0660043
0.253344	0.0844482	1.51073	0.188841	0.861878	0.143646	0.371113	0.247408	0.858055	0.528034
2.78679	0.168896	0.188841	0.188841	0.287293	0.933702	0.371113	1.23704	0.858055	1.18808
0.675585	2.449	0.188841	0.944206	0.430939	1.14917	0.123704	0.989634	0.792051	0.132009
1.01338	0.0844482	1.51073	1.88841	0.0718232	1.07735	0.371113	0.247408	1.5181	0.660043
1.01338	1.26672	0.377682	0.566524	0.0718232	0.0718232	0.123704	0.989634	0.660043	0.132009
1.09783	0.253344	1.88841	1.13305	0.646409	0.359116	0.123704	1.85556	1.5181	0.132009
0.168896	0.675585	0.944206	0.188841	0.0718232	1.14917	0.123704	1.85556	1.12207	0.132009
0.168896	1.26672	0.377682	1.13305	3.80663	0.646409	0.494817	1.36075	1.25408	0.264017
0.0844482	0.844482	0.755365	0.944206	1.07735	0.0718232	0.742225	2.59779	1.5181	0.528034
2.95569	1.09783	2.45494	0.944206	0.287293	1.43646	0.123704	3.34001	0.660043	0.396026
0.337793	0.675585	0.566524	0.188841	0.430939	0.430939	0.123704	1.73186	0.726047	0.132009
0.0844482	0.506689	0.377682	1.13305	0.0718232	2.01105	0.618521	0.618521	0.198013	0.132009
0.168896	3.12458	2.45494	0.566524	0.502762	1.14917	0.123704	0.618521	0.396026	0.198013
1.26672	0.675585	1.13305	1.13305	0.430939	0.574586	0.123704	0.86593	0.198013	0.0660043
0.0844482	0.422241	0.188841	0.755365	0.0718232	0.574586	0.86593	4.08224	0.46203
0.253344	0.0844482	0.944206	0.566524	0.21547	0.0718232	1.60815	2.9689	0.726047
2.36455	0.253344	0.188841	0.944206	0.574586	0.430939	2.10297	1.48445	0.594038
0.675585	0.337793	0.944206	0.755365	0.287293	0.718232	1.85556	0.247408	0.396026
0.0844482	0.760033	0.377682	0.377682	2.94475	0.790055	0.86593	2.10297
0.675585	0.506689	2.07725	0.377682	0.21547	0.790055	0.494817	0.618521
2.1112	0.506689	0.188841	0.188841	0.21547	0.359116	1.23704	2.47408
1.18227	0.422241	0.755365	0.188841	0.718232	0.0718232	1.85556	1.60815
1.26672	0.0844482	2.64378	0.377682	0.718232	0.21547	1.60815	1.36075
1.09783	0.591137	1.51073	0.188841	0.718232	2.94475	1.23704	0.247408
0.844482	0.253344	0.944206	0.377682	3.95028	0.430939	0.86593	1.48445
0.506689	0.591137	2.26609	0.566524	2.37017	4.52486	0.123704	0.618521
0.844482	2.53344	0.566524	1.13305	0.359116	0.21547	0.123704	1.60815
0.92893	0.0844482	0.377682	1.51073	0.21547	0.287293	0.123704	1.11334
0.844482	0.0844482	0.944206	3.39914	0.359116	1.79558	0.989634	1.23704
1.26672	0.760033	0.755365	0.377682		0.21547	0.247408	1.11334
0.253344	0.253344	4.15451	2.26609		3.51934	1.11334	2.47408
0.506689	0.591137	0.566524	1.88841		0.574586	0.494817	0.371113
1.26672	0.253344	1.88841	2.83262		0.143646	0.494817	0.247408
0.844482	0.168896	0.188841	0.377682		0.143646	1.48445	0.123704
1.01338	0.675585	0.188841	0.377682		2.1547	0.618521	0.247408
0.0844482	0.0844482	1.51073	0.188841		0.0718232	1.60815	0.742225
0.168896	0.0844482	0.377682	0.188841		0.0718232	0.371113	0.371113
4.47575	2.449	2.83262	0.188841		1.93923	0.618521	0.618521
1.09783	2.1112	1.32189	0.377682		0.21547	0.742225	0.742225
1.68896	7.17809	0.755365	2.83262		0.143646	0.618521	0.371113
1.26672	1.85786	0.377682	0.377682		0.143646	0.742225	0.247408
1.26672	0.675585	0.188841	0.566524		0.359116	0.86593	0.123704
0.168896	0.92893	0.377682	1.13305		3.01657	0.371113	0.247408
0.0844482	0.591137	4.34335	0.944206		1.50829	0.618521
0.0844482	0.675585	0.377682	2.26609		0.430939	0.123704
0.0844482	0.506689	0.755365			0.21547	0.742225
1.26672	0.168896	0.566524			1.8674	1.11334
1.01338	0.253344	0.188841			1.14917	0.371113
0.92893	0.0844482	2.83262			0.933702	0.123704
1.18227	0.0844482	0.377682			0.21547	0.618521
0.168896	0.337793	1.51073			0.0718232	0.123704
0.422241	0.844482	0.188841			2.51381	0.123704
1.18227	0.675585	0.755365			1.14917	0.742225
0.675585	0.591137	0.755365			1.50829	0.494817
1.18227	0.0844482	0.377682			0.0718232	0.123704
0.168896	0.422241	1.51073			0.861878	0.494817
0.168896	0.844482	0.566524			0.287293	0.742225
2.19565	0.675585	0.755365			0.861878	0.247408
2.70234	1.35117	1.13305			0.21547	1.60815
1.43562	0.675585	0.188841			1.79558	1.60815
0.0844482	1.26672	0.188841			0.287293	1.11334
0.0844482	0.760033	1.88841			2.1547	0.618521
1.26672	0.591137	0.188841			0.143646	0.247408
1.85786	1.68896	0.377682			0.430939	0.247408
1.94231	1.52007	0.566524			0.502762	1.85556
0.168896	0.506689	1.32189			1.07735	0.123704
1.26672	0.0844482	0.188841			0.718232	1.23704
0.844482	0.0844482	1.88841			3.59116	1.85556
0.92893	0.844482	0.944206			1.72376	1.60815
0.92893	0.92893	1.32189			0.574586	1.60815
1.85786	0.591137	0.188841			0.0718232	2.8452
0.506689	0.591137	0.188841			0.21547	0.123704
1.26672	0.337793	0.566524			0.143646	0.123704
0.760033	0.168896	0.377682			0.933702	0.742225
1.01338	0.760033	0.188841			0.933702	0.123704
0.253344	0.760033	0.188841			1.79558	0.742225
1.94231	0.168896	0.566524			0.502762	0.989634
0.168896	0.168896	0.944206			0.718232	1.11334
2.02676	0.0844482	0.188841			0.0718232	0.742225
1.01338	0.0844482	1.13305			0.502762	2.10297
1.85786	0.760033	1.32189			2.01105	1.23704
1.26672	0.337793	0.188841			0.21547	1.85556
1.09783	0.337793	0.188841			2.1547	1.48445
0.168896	0.253344	1.13305			0.430939	0.742225
0.0844482	0.253344	0.755365			0.359116	0.371113
0.0844482	0.253344	0.188841			0.359116	0.123704
0.0844482	0.253344	1.13305			1.14917	0.123704
0.253344	0.0844482	0.188841			0.0718232	0.371113
0.0844482	1.26672	0.188841			0.933702	1.23704
2.19565	0.92893	0.188841			0.0718232	0.494817
2.1112	1.01338	0.188841			1.58011	1.23704
1.18227	0.675585	0.566524			0.0718232	0.494817
1.09783	0.506689	1.13305			0.143646	0.742225
1.60452	0.422241	1.88841			1.07735	0.742225
1.43562	0.168896	0.377682			0.790055	0.742225
1.43562	0.337793	0.188841			2.01105	0.618521
0.422241	0.506689	0.377682			2.72928	0.123704
1.18227	0.506689	1.13305			1.07735	0.86593
0.0844482	0.92893	1.88841			0.790055	0.86593
1.68896	0.844482	0.944206			1.07735	0.742225
2.19565	0.760033	0.188841			0.287293	0.123704
2.95569	0.0844482	0.188841			0.287293	2.8452
0.422241	0.0844482	0.566524			0.21547	1.48445
4.3913	0.168896	0.755365			0.0718232	1.60815
1.94231	0.168896	0.377682			0.933702
0.506689	0.0844482	0.188841			0.718232
1.26672	1.26672	0.566524			0.0718232
0.253344	0.92893	0.566524			0.0718232
0.0844482	1.01338	0.377682			0.861878
1.60452	0.591137	0.566524			0.861878
0.0844482	0.422241	0.566524			0.0718232
1.94231	0.337793	0.377682			0.0718232
1.52007	0.337793	0.566524			0.0718232
0.844482	0.92893	0.755365			0.0718232
0.760033	0.844482	0.188841			1.29282
0.760033	0.168896	0.566524			0.0718232
0.168896	0.168896	0.755365			1.29282
1.01338	0.0844482	1.13305			1.43646
0.844482	0.0844482	0.755365			0.861878
1.18227	0.0844482	0.566524			0.718232
0.844482	0.0844482	0.755365			1.14917
0.760033	1.26672	0.188841			0.0718232
0.675585	0.92893	0.377682			0.0718232
0.675585	0.760033	0.188841			2.1547
0.675585	0.337793	1.69957			1.43646
0.675585	0.253344	0.566524			0.430939
1.01338	0.168896	0.944206			0.933702
0.0844482	0.168896	1.69957			1.07735
1.01338	1.01338	0.944206			1.8674
1.68896	0.760033	1.88841			0.790055
1.09783	0.675585	0.755365			1.43646
2.19565	0.506689	0.188841			0.0718232
1.26672	0.337793	0.377682			0.0718232
1.52007	0.0844482	0.188841			0.0718232
1.26672	0.168896	0.188841			0.430939
0.844482	1.01338	2.07725			1.14917
0.844482	0.168896	1.88841			1.65193
0.591137	1.85786	0.566524			1.8674
0.253344	0.253344	0.188841			0.430939
2.02676	0.422241	0.188841			0.430939
1.01338	0.422241	0.188841			0.0718232
2.70234	0.337793	0.188841			0.861878
1.01338	0.760033	0.188841			0.574586
0.844482	0.506689	0.188841			1.36464
1.52007	1.18227	0.188841			0.0718232
0.168896	0.92893				0.574586
0.168896	0.168896				1.29282
1.18227	0.168896				0.646409
1.09783	0.253344				0.430939
0.844482	0.168896				6.67956
0.760033	0.422241				1.07735
0.591137	0.253344				0.933702
0.168896	0.844482				1.29282
1.26672	1.01338				0.574586
0.591137	0.591137				0.359116
0.844482	0.422241				3.37569
0.760033	0.0844482				0.143646
1.01338	0.0844482				0.430939
0.591137	0.0844482				2.58564
0.675585	0.422241				0.0718232
0.844482	0.168896				0.21547
1.01338	0.591137				0.359116
1.01338	0.253344				0.646409
0.591137	0.168896				1.65193
0.168896	0.168896				0.646409
0.0844482	0.0844482				0.0718232
2.19565	0.0844482				2.29834
1.01338	0.0844482				0.574586
1.94231	0.168896				0.430939
2.19565	0.168896				0.430939
0.844482	0.422241				0.574586
0.844482	0.0844482				0.0718232
1.18227	0.337793				0.359116
1.35117	0.675585				2.87293
0.168896	0.506689				0.718232
0.0844482	0.591137				3.0884
0.0844482	0.760033				1.65193
4.98244	0.253344				0.718232
0.0844482	0.168896				0.21547
0.0844482	0.0844482				0.502762
0.0844482	0.844482				0.574586
0.591137	0.506689				0.0718232
0.506689	0.591137				0.574586
1.01338	0.675585				0.790055
0.92893	0.760033				0.574586
0.760033	0.844482				0.861878
0.675585	0.0844482				0.0718232
1.35117	1.18227				0.646409
1.18227	1.09783				0.21547
0.844482	1.18227				0.21547
0.844482	1.26672				0.502762
0.844482	1.35117				3.44751
1.18227	1.43562				3.80663
0.760033	0.168896				0.0718232
0.168896	0.253344				0.0718232
0.0844482	0.506689				0.143646
0.422241	0.422241				0.21547
0.168896	0.168896				0.359116
1.01338	0.0844482				0.430939
0.844482	0.253344
0.337793	0.422241
1.01338	0.675585
0.675585	0.422241
0.844482	0.844482
1.43562	1.01338
0.168896	0.760033
0.506689	0.591137
1.01338	0.168896
0.844482	0.168896
0.675585	0.337793
0.760033	0.253344
0.844482	0.422241
0.675585	0.506689
0.844482	0.337793
0.844482	0.253344
0.844482	0.168896
1.01338	0.92893
0.760033	0.844482
1.43562	0.168896
0.760033	0.760033
1.09783	0.0844482
1.01338	0.337793
0.591137	0.168896
0.844482	0.253344
1.35117	0.844482
0.844482	0.253344
0.760033
0.675585

[truncated: 6 more sheets: Figure S2, Figure S4, Figure S5B, Figure S6B, Figure S7A, Figure S7B]
